# Supplementary material for: Dynamic localization of SPO11-1 and conformational changes of meiotic axial elements during recombination initiation of maize meiosis
Source: PLoS Genet. 2020 Apr 20;16(4):e1007881. doi: 10.1371/journal.pgen.1007881 (PMC7192515; doi:10.1371/journal.pgen.1007881)
Supplement: S1 Table — (XLSX) [file pgen.1007881.s023.xlsx]

## Sheet: Table S1
Table S1. Genetic segregation of male sterility for spo11-1 mutant alleles and progeny of the allelism tests
	Observed segregation of F1 progeny
Genetic cross	No. of analyzed families	No. of fertile plantsa	No. of sterile plantsa	Total plants	χ2 Value (3:1)b	p-value c
mtm99-14/+ X mtm99-14/+	5	41	13	54	0.02	0.875
mtm00-03/+ X mtm00-03/+	9	82	24	106	0.31	0.575
mtm00-03/+ X mtm99-14/+	2	42	15	57	0.05	0.819
mtm99-14/+ X mtm00-03/+	2	29	9	38	0.04	0.851
mtm99-14/+ X spo11-1-1/+	2	17	5	22	0.06	0.806
a Male fertility was scored according to protruding anthers and pollen shedding, as shown in Fig S1.
b Chi square test of a 3:1 segregation ratio for fertile and sterile plants.
c All observed deviations are not significant at p<0.05 with 1 degree of freedom.
