# Supplementary material for: Dynamic localization of SPO11-1 and conformational changes of meiotic axial elements during recombination initiation of maize meiosis
Source: PLoS Genet. 2020 Apr 20;16(4):e1007881. doi: 10.1371/journal.pgen.1007881 (PMC7192515; doi:10.1371/journal.pgen.1007881)
Supplement: S2 Table — (XLSX) [file pgen.1007881.s024.xlsx]

## Sheet: Table S2
Table S2. Female fertility shown by seed sets of cobs pollinated with WT pollen
	Female phenotype
Genotype of female	No. of kernels a	No. of abortions	Total ovules	Seed sets (%)
Mo17 WT	1380	2	1382	99.86
mtm99-14/mtm99-14	2	1150	1152	0.17
mtm00-03/mtm00-03	1	1420	1421	0.07
mtm99-14/mtm00-03	2	1622	1624	0.12
a Representative images are shown in Fig S1.
