# Supplementary material for: Dynamic localization of SPO11-1 and conformational changes of meiotic axial elements during recombination initiation of maize meiosis
Source: PLoS Genet. 2020 Apr 20;16(4):e1007881. doi: 10.1371/journal.pgen.1007881 (PMC7192515; doi:10.1371/journal.pgen.1007881)
Supplement: S3 Table — (XLSX) [file pgen.1007881.s025.xlsx]

## Sheet: Table S3
Table S3. Numbers of SPO11-1 foci detected in WT and spo11-1-Δ03 meiocytes
Samples	WTa					WTb	spo11-1-Δ03a
Stage	Lep	Late Lep	Zygotene	Late Zygo	Pachytene	Lep-Zygo	Lep-Zygo
	1792	3042	2574	1733	1065	81	51
	2173	2574	2822	2043	953	75	121
	2699	3031	3567	2625	1321	149	268
	1891	3309	2806	2214	915	22	130
	2494	2847	1928	2083	983	131	272
No. SPO11-1 focic		2386	1476	2473		117	179
		2905	2806				77
		2669	1806				81
		2433	2095				81
		2468	2369				163
							11
							83
							243
							193
							147
							137
Average	2209.8	2766.4	2424.9	2195.17	1047.4	95.8333	139.812
SD	386.533	308.67	616.18	319.886	162.6	46.08	76.8273
n	5	10	10	6	5	6	16
a Immunolocalization analyses were performed using affinity-purified SPO11-1 antibody.
b Immunolocalization analyses were perfomed using pre-immune serum.
c Images were visulized using a deconvolution microscope. SPO11-1 signals were segmened and calculated in ImageJ using the 3D Spot Segmentation and 3D ROI Manager tools (see Fig S12).
