# Supplementary material for: Dynamic localization of SPO11-1 and conformational changes of meiotic axial elements during recombination initiation of maize meiosis
Source: PLoS Genet. 2020 Apr 20;16(4):e1007881. doi: 10.1371/journal.pgen.1007881 (PMC7192515; doi:10.1371/journal.pgen.1007881)
Supplement: S4 Table — (XLSX) [file pgen.1007881.s026.xlsx]

## Sheet: Table S4
Table S4. Numbers of SPO11-1 foci detected by structured illumination microscopy
Samples	WT						spo11-1-Δ03
Stage	Late Leptotene		Early Zygotene		Zygotene		Early Zygotene
Type	Total	on AEs b	Total	on AEs b	Total	on AEs b	Total
	4750	301	3201	391	3044	263	255
	1691	266	2698	423	3611	281	179
Number of	2046	318	2314	270	2920	155	211
SPO11-1 foci a	2316	309	4513	366	2415	226	161
	3301	408	3398	400	2252	207	204
	1840	301			3271	176	327
	2626	377					122
							258
							109
Average	2652.86	325.714	3224.8	370	2798.71	218	202.889
SD	1071.33	49.2061	836.226	59.5105	566.171	48.8098	69.7378
n	7	7	5	5	6	6	9
a SPO11-1 signals were segmened and calculated in ImageJ using the 3D Spot Segmentation and 3D ROI Manager tools (see Fig S12).
b Numbers of axis-associated SPO11-1 objects were determined as minimal distance = 0 (Table S5).
