# Supplementary material for: Dynamic localization of SPO11-1 and conformational changes of meiotic axial elements during recombination initiation of maize meiosis
Source: PLoS Genet. 2020 Apr 20;16(4):e1007881. doi: 10.1371/journal.pgen.1007881 (PMC7192515; doi:10.1371/journal.pgen.1007881)
Supplement: S5 Table — (XLSX) [file pgen.1007881.s027.xlsx]

## Sheet: Table S5
Table S5. Geodetic distance of SPO11-1 foci to the nearest DSY2-labeled axes
Stages	Late Leptotene							Early Zygotene					Zygotene
Cells	L1	L2	L3	L4	L5	L6	L7	EZ1	EZ2	EZ3	EZ4	EZ5	Z1	Z2	Z3	Z4	Z5	Z6
Pre-alignment near telomere bouquet	No	No	No	No	No	No	No	Yes	Yes	Yes	Yes	Yes	Yes	Yes	Yes	Yes	Yes	Yes
Synaptonemal complex formation	No	No	No	No	No	No	No	No	No	No	No	No	Yes	Yes	Yes	Yes	Yes	Yes
No. of total SPO11-1 objects Identified	3301	1840	2626	2046	2316	1691	4750	2314	4513	2698	3398	3201	3611	3044	2415	2920	2252	3271
No. of AE-associated SPO11-1 objects	408	301	377	318	309	266	301	270	366	423	400	391	281	263	226	155	207	176
Minimal distances between each SPO11-1 object and the nearest axis (μm)	Min	Min	Min	Min	Min	Min	Min	Min	Min	Min	Min	Min	Min	Min	Min	Min	Min	Min
	0	0	0	0	0	0	0	0	0	0	0	0	0	0	0	0	0	0
	0	0	0	0	0	0	0	0	0	0	0	0	0	0	0	0	0	0
	0	0	0	0	0	0	0	0	0	0	0	0	0	0	0	0	0	0
	0	0	0	0	0	0	0	0	0	0	0	0	0	0	0	0	0	0
	0	0	0	0	0	0	0	0	0	0	0	0	0	0	0	0	0	0
	0	0	0	0	0	0	0	0	0	0	0	0	0	0	0	0	0	0
	0	0	0	0	0	0	0	0	0	0	0	0	0	0	0	0	0	0
	0	0	0	0	0	0	0	0	0	0	0	0	0	0	0	0	0	0
	0	0	0	0	0	0	0	0	0	0	0	0	0	0	0	0	0	0
	0	0	0	0	0	0	0	0	0	0	0	0	0	0	0	0	0	0
	0	0	0	0	0	0	0	0	0	0	0	0	0	0	0	0	0	0
	0	0	0	0	0	0	0	0	0	0	0	0	0	0	0	0	0	0
	0	0	0	0	0	0	0	0	0	0	0	0	0	0	0	0	0	0
	0	0	0	0	0	0	0	0	0	0	0	0	0	0	0	0	0	0
	0	0	0	0	0	0	0	0	0	0	0	0	0	0	0	0	0	0
	0	0	0	0	0	0	0	0	0	0	0	0	0	0	0	0	0	0
	0	0	0	0	0	0	0	0	0	0	0	0	0	0	0	0	0	0
	0	0	0	0	0	0	0	0	0	0	0	0	0	0	0	0	0	0
	0	0	0	0	0	0	0	0	0	0	0	0	0	0	0	0	0	0
	0	0	0	0	0	0	0	0	0	0	0	0	0	0	0	0	0	0
	0	0	0	0	0	0	0	0	0	0	0	0	0	0	0	0	0	0
	0	0	0	0	0	0	0	0	0	0	0	0	0	0	0	0	0	0
	0	0	0	0	0	0	0	0	0	0	0	0	0	0	0	0	0	0
	0	0	0	0	0	0	0	0	0	0	0	0	0	0	0	0	0	0
	0	0	0	0	0	0	0	0	0	0	0	0	0	0	0	0	0	0
	0	0	0	0	0	0	0	0	0	0	0	0	0	0	0	0	0	0
	0	0	0	0	0	0	0	0	0	0	0	0	0	0	0	0	0	0
	0	0	0	0	0	0	0	0	0	0	0	0	0	0	0	0	0	0
	0	0	0	0	0	0	0	0	0	0	0	0	0	0	0	0	0	0
	0	0	0	0	0	0	0	0	0	0	0	0	0	0	0	0	0	0
	0	0	0	0	0	0	0	0	0	0	0	0	0	0	0	0	0	0
	0	0	0	0	0	0	0	0	0	0	0	0	0	0	0	0	0	0
	0	0	0	0	0	0	0	0	0	0	0	0	0	0	0	0	0	0
	0	0	0	0	0	0	0	0	0	0	0	0	0	0	0	0	0	0
	0	0	0	0	0	0	0	0	0	0	0	0	0	0	0	0	0	0
	0	0	0	0	0	0	0	0	0	0	0	0	0	0	0	0	0	0
	0	0	0	0	0	0	0	0	0	0	0	0	0	0	0	0	0	0
	0	0	0	0	0	0	0	0	0	0	0	0	0	0	0	0	0	0
	0	0	0	0	0	0	0	0	0	0	0	0	0	0	0	0	0	0
	0	0	0	0	0	0	0	0	0	0	0	0	0	0	0	0	0	0
	0	0	0	0	0	0	0	0	0	0	0	0	0	0	0	0	0	0
	0	0	0	0	0	0	0	0	0	0	0	0	0	0	0	0	0	0
	0	0	0	0	0	0	0	0	0	0	0	0	0	0	0	0	0	0
	0	0	0	0	0	0	0	0	0	0	0	0	0	0	0	0	0	0
	0	0	0	0	0	0	0	0	0	0	0	0	0	0	0	0	0	0
	0	0	0	0	0	0	0	0	0	0	0	0	0	0	0	0	0	0
	0	0	0	0	0	0	0	0	0	0	0	0	0	0	0	0	0	0
	0	0	0	0	0	0	0	0	0	0	0	0	0	0	0	0	0	0
	0	0	0	0	0	0	0	0	0	0	0	0	0	0	0	0	0	0
	0	0	0	0	0	0	0	0	0	0	0	0	0	0	0	0	0	0
	0	0	0	0	0	0	0	0	0	0	0	0	0	0	0	0	0	0
	0	0	0	0	0	0	0	0	0	0	0	0	0	0	0	0	0	0
	0	0	0	0	0	0	0	0	0	0	0	0	0	0	0	0	0	0
	0	0	0	0	0	0	0	0	0	0	0	0	0	0	0	0	0	0
	0	0	0	0	0	0	0	0	0	0	0	0	0	0	0	0	0	0
	0	0	0	0	0	0	0	0	0	0	0	0	0	0	0	0	0	0
	0	0	0	0	0	0	0	0	0	0	0	0	0	0	0	0	0	0
	0	0	0	0	0	0	0	0	0	0	0	0	0	0	0	0	0	0
	0	0	0	0	0	0	0	0	0	0	0	0	0	0	0	0	0	0
	0	0	0	0	0	0	0	0	0	0	0	0	0	0	0	0	0	0
	0	0	0	0	0	0	0	0	0	0	0	0	0	0	0	0	0	0
	0	0	0	0	0	0	0	0	0	0	0	0	0	0	0	0	0	0
	0	0	0	0	0	0	0	0	0	0	0	0	0	0	0	0	0	0
	0	0	0	0	0	0	0	0	0	0	0	0	0	0	0	0	0	0
	0	0	0	0	0	0	0	0	0	0	0	0	0	0	0	0	0	0
	0	0	0	0	0	0	0	0	0	0	0	0	0	0	0	0	0	0
	0	0	0	0	0	0	0	0	0	0	0	0	0	0	0	0	0	0
	0	0	0	0	0	0	0	0	0	0	0	0	0	0	0	0	0	0
	0	0	0	0	0	0	0	0	0	0	0	0	0	0	0	0	0	0
	0	0	0	0	0	0	0	0	0	0	0	0	0	0	0	0	0	0
	0	0	0	0	0	0	0	0	0	0	0	0	0	0	0	0	0	0
	0	0	0	0	0	0	0	0	0	0	0	0	0	0	0	0	0	0
	0	0	0	0	0	0	0	0	0	0	0	0	0	0	0	0	0	0
	0	0	0	0	0	0	0	0	0	0	0	0	0	0	0	0	0	0
	0	0	0	0	0	0	0	0	0	0	0	0	0	0	0	0	0	0
	0	0	0	0	0	0	0	0	0	0	0	0	0	0	0	0	0	0
	0	0	0	0	0	0	0	0	0	0	0	0	0	0	0	0	0	0
	0	0	0	0	0	0	0	0	0	0	0	0	0	0	0	0	0	0
	0	0	0	0	0	0	0	0	0	0	0	0	0	0	0	0	0	0
	0	0	0	0	0	0	0	0	0	0	0	0	0	0	0	0	0	0
	0	0	0	0	0	0	0	0	0	0	0	0	0	0	0	0	0	0
	0	0	0	0	0	0	0	0	0	0	0	0	0	0	0	0	0	0
	0	0	0	0	0	0	0	0	0	0	0	0	0	0	0	0	0	0
	0	0	0	0	0	0	0	0	0	0	0	0	0	0	0	0	0	0
	0	0	0	0	0	0	0	0	0	0	0	0	0	0	0	0	0	0
	0	0	0	0	0	0	0	0	0	0	0	0	0	0	0	0	0	0
	0	0	0	0	0	0	0	0	0	0	0	0	0	0	0	0	0	0
	0	0	0	0	0	0	0	0	0	0	0	0	0	0	0	0	0	0
	0	0	0	0	0	0	0	0	0	0	0	0	0	0	0	0	0	0
	0	0	0	0	0	0	0	0	0	0	0	0	0	0	0	0	0	0
	0	0	0	0	0	0	0	0	0	0	0	0	0	0	0	0	0	0
	0	0	0	0	0	0	0	0	0	0	0	0	0	0	0	0	0	0
	0	0	0	0	0	0	0	0	0	0	0	0	0	0	0	0	0	0
	0	0	0	0	0	0	0	0	0	0	0	0	0	0	0	0	0	0
	0	0	0	0	0	0	0	0	0	0	0	0	0	0	0	0	0	0
	0	0	0	0	0	0	0	0	0	0	0	0	0	0	0	0	0	0
	0	0	0	0	0	0	0	0	0	0	0	0	0	0	0	0	0	0
	0	0	0	0	0	0	0	0	0	0	0	0	0	0	0	0	0	0
	0	0	0	0	0	0	0	0	0	0	0	0	0	0	0	0	0	0
	0	0	0	0	0	0	0	0	0	0	0	0	0	0	0	0	0	0
	0	0	0	0	0	0	0	0	0	0	0	0	0	0	0	0	0	0
	0	0	0	0	0	0	0	0	0	0	0	0	0	0	0	0	0	0
	0	0	0	0	0	0	0	0	0	0	0	0	0	0	0	0	0	0
	0	0	0	0	0	0	0	0	0	0	0	0	0	0	0	0	0	0
	0	0	0	0	0	0	0	0	0	0	0	0	0	0	0	0	0	0
	0	0	0	0	0	0	0	0	0	0	0	0	0	0	0	0	0	0
	0	0	0	0	0	0	0	0	0	0	0	0	0	0	0	0	0	0
	0	0	0	0	0	0	0	0	0	0	0	0	0	0	0	0	0	0
	0	0	0	0	0	0	0	0	0	0	0	0	0	0	0	0	0	0
	0	0	0	0	0	0	0	0	0	0	0	0	0	0	0	0	0	0
	0	0	0	0	0	0	0	0	0	0	0	0	0	0	0	0	0	0
	0	0	0	0	0	0	0	0	0	0	0	0	0	0	0	0	0	0
	0	0	0	0	0	0	0	0	0	0	0	0	0	0	0	0	0	0
	0	0	0	0	0	0	0	0	0	0	0	0	0	0	0	0	0	0
	0	0	0	0	0	0	0	0	0	0	0	0	0	0	0	0	0	0
	0	0	0	0	0	0	0	0	0	0	0	0	0	0	0	0	0	0
	0	0	0	0	0	0	0	0	0	0	0	0	0	0	0	0	0	0
	0	0	0	0	0	0	0	0	0	0	0	0	0	0	0	0	0	0
	0	0	0	0	0	0	0	0	0	0	0	0	0	0	0	0	0	0
	0	0	0	0	0	0	0	0	0	0	0	0	0	0	0	0	0	0
	0	0	0	0	0	0	0	0	0	0	0	0	0	0	0	0	0	0
	0	0	0	0	0	0	0	0	0	0	0	0	0	0	0	0	0	0
	0	0	0	0	0	0	0	0	0	0	0	0	0	0	0	0	0	0
	0	0	0	0	0	0	0	0	0	0	0	0	0	0	0	0	0	0
	0	0	0	0	0	0	0	0	0	0	0	0	0	0	0	0	0	0
	0	0	0	0	0	0	0	0	0	0	0	0	0	0	0	0	0	0
	0	0	0	0	0	0	0	0	0	0	0	0	0	0	0	0	0	0
	0	0	0	0	0	0	0	0	0	0	0	0	0	0	0	0	0	0
	0	0	0	0	0	0	0	0	0	0	0	0	0	0	0	0	0	0
	0	0	0	0	0	0	0	0	0	0	0	0	0	0	0	0	0	0
	0	0	0	0	0	0	0	0	0	0	0	0	0	0	0	0	0	0
	0	0	0	0	0	0	0	0	0	0	0	0	0	0	0	0	0	0
	0	0	0	0	0	0	0	0	0	0	0	0	0	0	0	0	0	0
	0	0	0	0	0	0	0	0	0	0	0	0	0	0	0	0	0	0
	0	0	0	0	0	0	0	0	0	0	0	0	0	0	0	0	0	0
	0	0	0	0	0	0	0	0	0	0	0	0	0	0	0	0	0	0
	0	0	0	0	0	0	0	0	0	0	0	0	0	0	0	0	0	0
	0	0	0	0	0	0	0	0	0	0	0	0	0	0	0	0	0	0
	0	0	0	0	0	0	0	0	0	0	0	0	0	0	0	0	0	0
	0	0	0	0	0	0	0	0	0	0	0	0	0	0	0	0	0	0
	0	0	0	0	0	0	0	0	0	0	0	0	0	0	0	0	0	0
	0	0	0	0	0	0	0	0	0	0	0	0	0	0	0	0	0	0
	0	0	0	0	0	0	0	0	0	0	0	0	0	0	0	0	0	0
	0	0	0	0	0	0	0	0	0	0	0	0	0	0	0	0	0	0
	0	0	0	0	0	0	0	0	0	0	0	0	0	0	0	0	0	0
	0	0	0	0	0	0	0	0	0	0	0	0	0	0	0	0	0	0
	0	0	0	0	0	0	0	0	0	0	0	0	0	0	0	0	0	0
	0	0	0	0	0	0	0	0	0	0	0	0	0	0	0	0	0	0
	0	0	0	0	0	0	0	0	0	0	0	0	0	0	0	0	0	0
	0	0	0	0	0	0	0	0	0	0	0	0	0	0	0	0	0	0
	0	0	0	0	0	0	0	0	0	0	0	0	0	0	0	0	0	0
	0	0	0	0	0	0	0	0	0	0	0	0	0	0	0	0	0	0
	0	0	0	0	0	0	0	0	0	0	0	0	0	0	0	0	0	0
	0	0	0	0	0	0	0	0	0	0	0	0	0	0	0	0	0	0
	0	0	0	0	0	0	0	0	0	0	0	0	0	0	0	0	0	0
	0	0	0	0	0	0	0	0	0	0	0	0	0	0	0	0.0396825	0	0
	0	0	0	0	0	0	0	0	0	0	0	0	0	0	0	0.0396825	0	0
	0	0	0	0	0	0	0	0	0	0	0	0	0	0	0	0.0396825	0	0
	0	0	0	0	0	0	0	0	0	0	0	0	0	0	0	0.0396825	0	0
	0	0	0	0	0	0	0	0	0	0	0	0	0	0	0	0.0396825	0	0
	0	0	0	0	0	0	0	0	0	0	0	0	0	0	0	0.0396825	0	0
	0	0	0	0	0	0	0	0	0	0	0	0	0	0	0	0.0396825	0	0
	0	0	0	0	0	0	0	0	0	0	0	0	0	0	0	0.0396825	0	0
	0	0	0	0	0	0	0	0	0	0	0	0	0	0	0	0.0396825	0	0
	0	0	0	0	0	0	0	0	0	0	0	0	0	0	0	0.0396825	0	0
	0	0	0	0	0	0	0	0	0	0	0	0	0	0	0	0.0396825	0	0
	0	0	0	0	0	0	0	0	0	0	0	0	0	0	0	0.0396825	0	0
	0	0	0	0	0	0	0	0	0	0	0	0	0	0	0	0.0396825	0	0
	0	0	0	0	0	0	0	0	0	0	0	0	0	0	0	0.0396825	0	0
	0	0	0	0	0	0	0	0	0	0	0	0	0	0	0	0.0396825	0	0
	0	0	0	0	0	0	0	0	0	0	0	0	0	0	0	0.0396825	0	0
	0	0	0	0	0	0	0	0	0	0	0	0	0	0	0	0.0396825	0	0
	0	0	0	0	0	0	0	0	0	0	0	0	0	0	0	0.0396825	0	0
	0	0	0	0	0	0	0	0	0	0	0	0	0	0	0	0.0396825	0	0
	0	0	0	0	0	0	0	0	0	0	0	0	0	0	0	0.0396825	0	0
	0	0	0	0	0	0	0	0	0	0	0	0	0	0	0	0.0396825	0	0
	0	0	0	0	0	0	0	0	0	0	0	0	0	0	0	0.0396825	0	0.0396825
	0	0	0	0	0	0	0	0	0	0	0	0	0	0	0	0.0396825	0	0.0396825
	0	0	0	0	0	0	0	0	0	0	0	0	0	0	0	0.0396825	0	0.0396825
	0	0	0	0	0	0	0	0	0	0	0	0	0	0	0	0.0396825	0	0.0396825
	0	0	0	0	0	0	0	0	0	0	0	0	0	0	0	0.0396825	0	0.0396825
	0	0	0	0	0	0	0	0	0	0	0	0	0	0	0	0.0396825	0	0.0396825
	0	0	0	0	0	0	0	0	0	0	0	0	0	0	0	0.0396825	0	0.0396825
	0	0	0	0	0	0	0	0	0	0	0	0	0	0	0	0.0396825	0	0.0396825
	0	0	0	0	0	0	0	0	0	0	0	0	0	0	0	0.0396825	0	0.0396825
	0	0	0	0	0	0	0	0	0	0	0	0	0	0	0	0.0396825	0	0.0396825
	0	0	0	0	0	0	0	0	0	0	0	0	0	0	0	0.0396825	0	0.0396825
	0	0	0	0	0	0	0	0	0	0	0	0	0	0	0	0.0396825	0	0.0396825
	0	0	0	0	0	0	0	0	0	0	0	0	0	0	0	0.0396825	0	0.0396825
	0	0	0	0	0	0	0	0	0	0	0	0	0	0	0	0.0396825	0	0.0396825
	0	0	0	0	0	0	0	0	0	0	0	0	0	0	0	0.0396825	0	0.0396825
	0	0	0	0	0	0	0	0	0	0	0	0	0	0	0	0.0396825	0	0.0396825
	0	0	0	0	0	0	0	0	0	0	0	0	0	0	0	0.0396825	0	0.0396825
	0	0	0	0	0	0	0	0	0	0	0	0	0	0	0	0.0396825	0	0.0396825
	0	0	0	0	0	0	0	0	0	0	0	0	0	0	0	0.0396825	0	0.0396825
	0	0	0	0	0	0	0	0	0	0	0	0	0	0	0	0.0396825	0	0.0396825
	0	0	0	0	0	0	0	0	0	0	0	0	0	0	0	0.0396825	0	0.0396825
	0	0	0	0	0	0	0	0	0	0	0	0	0	0	0	0.0396825	0	0.0396825
	0	0	0	0	0	0	0	0	0	0	0	0	0	0	0	0.0396825	0	0.0396825
	0	0	0	0	0	0	0	0	0	0	0	0	0	0	0	0.0396825	0	0.0396825
	0	0	0	0	0	0	0	0	0	0	0	0	0	0	0	0.0396825	0	0.0396825
	0	0	0	0	0	0	0	0	0	0	0	0	0	0	0	0.0396825	0	0.0396825
	0	0	0	0	0	0	0	0	0	0	0	0	0	0	0	0.0396825	0	0.0396825
	0	0	0	0	0	0	0	0	0	0	0	0	0	0	0	0.0396825	0	0.0396825
	0	0	0	0	0	0	0	0	0	0	0	0	0	0	0	0.0396825	0	0.0396825
	0	0	0	0	0	0	0	0	0	0	0	0	0	0	0	0.0396825	0	0.0396825
	0	0	0	0	0	0	0	0	0	0	0	0	0	0	0	0.0396825	0	0.0396825
	0	0	0	0	0	0	0	0	0	0	0	0	0	0	0	0.0396825	0.0396825	0.0396825
	0	0	0	0	0	0	0	0	0	0	0	0	0	0	0	0.0396825	0.0396825	0.0396825
	0	0	0	0	0	0	0	0	0	0	0	0	0	0	0	0.0396825	0.0396825	0.0396825
	0	0	0	0	0	0	0	0	0	0	0	0	0	0	0	0.0396825	0.0396825	0.0396825
	0	0	0	0	0	0	0	0	0	0	0	0	0	0	0	0.0396825	0.0396825	0.0396825
	0	0	0	0	0	0	0	0	0	0	0	0	0	0	0	0.0396825	0.0396825	0.0396825
	0	0	0	0	0	0	0	0	0	0	0	0	0	0	0	0.0396825	0.0396825	0.0396825
	0	0	0	0	0	0	0	0	0	0	0	0	0	0	0	0.0396825	0.0396825	0.0396825
	0	0	0	0	0	0	0	0	0	0	0	0	0	0	0	0.0396825	0.0396825	0.0396825
	0	0	0	0	0	0	0	0	0	0	0	0	0	0	0	0.0396825	0.0396825	0.0396825
	0	0	0	0	0	0	0	0	0	0	0	0	0	0	0	0.0396825	0.0396825	0.0396825
	0	0	0	0	0	0	0	0	0	0	0	0	0	0	0	0.0396825	0.0396825	0.0396825
	0	0	0	0	0	0	0	0	0	0	0	0	0	0	0	0.0396825	0.0396825	0.0396825
	0	0	0	0	0	0	0	0	0	0	0	0	0	0	0	0.0396825	0.0396825	0.0396825
	0	0	0	0	0	0	0	0	0	0	0	0	0	0	0	0.0396825	0.0396825	0.0396825
	0	0	0	0	0	0	0	0	0	0	0	0	0	0	0	0.0396825	0.0396825	0.0396825
	0	0	0	0	0	0	0	0	0	0	0	0	0	0	0	0.0396825	0.0396825	0.0396825
	0	0	0	0	0	0	0	0	0	0	0	0	0	0	0	0.0396825	0.0396825	0.0396825
	0	0	0	0	0	0	0	0	0	0	0	0	0	0	0	0.0396825	0.0396825	0.0396825
	0	0	0	0	0	0	0	0	0	0	0	0	0	0	0.0396825	0.0396825	0.0396825	0.0396825
	0	0	0	0	0	0	0	0	0	0	0	0	0	0	0.0396825	0.0396825	0.0396825	0.0396825
	0	0	0	0	0	0	0	0	0	0	0	0	0	0	0.0396825	0.0396825	0.0396825	0.0396825
	0	0	0	0	0	0	0	0	0	0	0	0	0	0	0.0396825	0.0396825	0.0396825	0.0396825
	0	0	0	0	0	0	0	0	0	0	0	0	0	0	0.0396825	0.0396825	0.0396825	0.0396825
	0	0	0	0	0	0	0	0	0	0	0	0	0	0	0.0396825	0.0396825	0.0396825	0.0396825
	0	0	0	0	0	0	0	0	0	0	0	0	0	0	0.0396825	0.0396825	0.0396825	0.0396825
	0	0	0	0	0	0	0	0	0	0	0	0	0	0	0.0396825	0.0396825	0.0396825	0.0396825
	0	0	0	0	0	0	0	0	0	0	0	0	0	0	0.0396825	0.0396825	0.0396825	0.0396825
	0	0	0	0	0	0	0	0	0	0	0	0	0	0	0.0396825	0.0396825	0.0396825	0.0396825
	0	0	0	0	0	0	0	0	0	0	0	0	0	0	0.0396825	0.0396825	0.0396825	0.0396825
	0	0	0	0	0	0	0	0	0	0	0	0	0	0	0.0396825	0.0396825	0.0396825	0.0396825
	0	0	0	0	0	0	0	0	0	0	0	0	0	0	0.0396825	0.0396825	0.0396825	0.0396825
	0	0	0	0	0	0	0	0	0	0	0	0	0	0	0.0396825	0.0396825	0.0396825	0.0396825
	0	0	0	0	0	0	0	0	0	0	0	0	0	0	0.0396825	0.0396825	0.0396825	0.0396825
	0	0	0	0	0	0	0	0	0	0	0	0	0	0	0.0396825	0.0396825	0.0396825	0.0396825
	0	0	0	0	0	0	0	0	0	0	0	0	0	0	0.0396825	0.0396825	0.0396825	0.0396825
	0	0	0	0	0	0	0	0	0	0	0	0	0	0	0.0396825	0.0396825	0.0396825	0.0396825
	0	0	0	0	0	0	0	0	0	0	0	0	0	0	0.0396825	0.0396825	0.0396825	0.0396825
	0	0	0	0	0	0	0	0	0	0	0	0	0	0	0.0396825	0.0396825	0.0396825	0.0396825
	0	0	0	0	0	0	0	0	0	0	0	0	0	0	0.0396825	0.0396825	0.0396825	0.0396825
	0	0	0	0	0	0	0	0	0	0	0	0	0	0	0.0396825	0.0396825	0.0396825	0.0396825
	0	0	0	0	0	0	0	0	0	0	0	0	0	0	0.0396825	0.0396825	0.0396825	0.0396825
	0	0	0	0	0	0	0	0	0	0	0	0	0	0	0.0396825	0.0396825	0.0396825	0.0396825
	0	0	0	0	0	0	0	0	0	0	0	0	0	0	0.0396825	0.0396825	0.0396825	0.0396825
	0	0	0	0	0	0	0	0	0	0	0	0	0	0	0.0396825	0.0396825	0.0396825	0.0396825
	0	0	0	0	0	0	0	0	0	0	0	0	0	0	0.0396825	0.0396825	0.0396825	0.0396825
	0	0	0	0	0	0	0	0	0	0	0	0	0	0	0.0396825	0.0396825	0.0396825	0.0396825
	0	0	0	0	0	0	0	0	0	0	0	0	0	0	0.0396825	0.0396825	0.0396825	0.0396825
	0	0	0	0	0	0	0	0	0	0	0	0	0	0	0.0396825	0.0396825	0.0396825	0.0396825
	0	0	0	0	0	0	0	0	0	0	0	0	0	0	0.0396825	0.0396825	0.0396825	0.0396825
	0	0	0	0	0	0	0	0	0	0	0	0	0	0	0.0396825	0.0396825	0.0396825	0.0396825
	0	0	0	0	0	0	0	0	0	0	0	0	0	0	0.0396825	0.0396825	0.0396825	0.0396825
	0	0	0	0	0	0	0	0	0	0	0	0	0	0	0.0396825	0.0396825	0.0396825	0.0396825
	0	0	0	0	0	0	0	0	0	0	0	0	0	0	0.0396825	0.0396825	0.0396825	0.0396825
	0	0	0	0	0	0	0	0	0	0	0	0	0	0	0.0396825	0.0396825	0.0396825	0.0396825
	0	0	0	0	0	0	0	0	0	0	0	0	0	0	0.0396825	0.0396825	0.0396825	0.0396825
	0	0	0	0	0	0	0	0	0	0	0	0	0	0.0396825	0.0396825	0.0396825	0.0396825	0.0396825
	0	0	0	0	0	0	0	0	0	0	0	0	0	0.0396825	0.0396825	0.0396825	0.0396825	0.0396825
	0	0	0	0	0	0	0	0	0	0	0	0	0	0.0396825	0.0396825	0.0396825	0.0396825	0.0396825
	0	0	0	0	0	0.0396825	0	0	0	0	0	0	0	0.0396825	0.0396825	0.0396825	0.0396825	0.0396825
	0	0	0	0	0	0.0396825	0	0	0	0	0	0	0	0.0396825	0.0396825	0.0396825	0.0396825	0.0396825
	0	0	0	0	0	0.0396825	0	0	0	0	0	0	0	0.0396825	0.0396825	0.0396825	0.0396825	0.0396825
	0	0	0	0	0	0.0396825	0	0	0	0	0	0	0	0.0396825	0.0396825	0.0396825	0.0396825	0.0396825
	0	0	0	0	0	0.0396825	0	0.0396825	0	0	0	0	0	0.0396825	0.0396825	0.0396825	0.0396825	0.0396825
	0	0	0	0	0	0.0396825	0	0.0396825	0	0	0	0	0	0.0396825	0.0396825	0.0396825	0.0396825	0.0396825
	0	0	0	0	0	0.0396825	0	0.0396825	0	0	0	0	0	0.0396825	0.0396825	0.0396825	0.0396825	0.0396825
	0	0	0	0	0	0.0396825	0	0.0396825	0	0	0	0	0	0.0396825	0.0396825	0.0396825	0.0396825	0.0396825
	0	0	0	0	0	0.0396825	0	0.0396825	0	0	0	0	0	0.0396825	0.0396825	0.0396825	0.0396825	0.0396825
	0	0	0	0	0	0.0396825	0	0.0396825	0	0	0	0	0	0.0396825	0.0396825	0.0396825	0.0396825	0.0396825
	0	0	0	0	0	0.0396825	0	0.0396825	0	0	0	0	0	0.0396825	0.0396825	0.0396825	0.0396825	0.0396825
	0	0	0	0	0	0.0396825	0	0.0396825	0	0	0	0	0	0.0396825	0.0396825	0.0396825	0.0396825	0.0396825
	0	0	0	0	0	0.0396825	0	0.0396825	0	0	0	0	0	0.0396825	0.0396825	0.0396825	0.0396825	0.0396825
	0	0	0	0	0	0.0396825	0	0.0396825	0	0	0	0	0	0.0396825	0.0396825	0.0396825	0.0396825	0.0396825
	0	0	0	0	0	0.0396825	0	0.0396825	0	0	0	0	0	0.0396825	0.0396825	0.0396825	0.0396825	0.0396825
	0	0	0	0	0	0.0396825	0	0.0396825	0	0	0	0	0.0396825	0.0396825	0.0396825	0.0396825	0.0396825	0.0396825
	0	0	0	0	0	0.0396825	0	0.0396825	0	0	0	0	0.0396825	0.0396825	0.0396825	0.0396825	0.0396825	0.0396825
	0	0	0	0	0	0.0396825	0	0.0396825	0	0	0	0	0.0396825	0.0396825	0.0396825	0.0396825	0.0396825	0.0396825
	0	0	0	0	0	0.0396825	0	0.0396825	0	0	0	0	0.0396825	0.0396825	0.0396825	0.0396825	0.0396825	0.0396825
	0	0	0	0	0	0.0396825	0	0.0396825	0	0	0	0	0.0396825	0.0396825	0.0396825	0.0396825	0.0396825	0.0396825
	0	0	0	0	0	0.0396825	0	0.0396825	0	0	0	0	0.0396825	0.0396825	0.0396825	0.0396825	0.0396825	0.0396825
	0	0	0	0	0	0.0396825	0	0.0396825	0	0	0	0	0.0396825	0.0396825	0.0396825	0.0396825	0.0396825	0.0396825
	0	0	0	0	0	0.0396825	0	0.0396825	0	0	0	0	0.0396825	0.0396825	0.0396825	0.0396825	0.0396825	0.0396825
	0	0	0	0	0	0.0396825	0	0.0396825	0	0	0	0	0.0396825	0.0396825	0.0396825	0.0396825	0.0396825	0.0396825
	0	0	0	0	0	0.0396825	0	0.0396825	0	0	0	0	0.0396825	0.0396825	0.0396825	0.0396825	0.0396825	0.0396825
	0	0	0	0	0	0.0396825	0	0.0396825	0	0	0	0	0.0396825	0.0396825	0.0396825	0.0396825	0.0396825	0.0396825
	0	0	0	0	0	0.0396825	0	0.0396825	0	0	0	0	0.0396825	0.0396825	0.0396825	0.0396825	0.0396825	0.0396825
	0	0	0	0	0	0.0396825	0	0.0396825	0	0	0	0	0.0396825	0.0396825	0.0396825	0.0396825	0.0396825	0.0396825
	0	0	0	0	0	0.0396825	0	0.0396825	0	0	0	0	0.0396825	0.0396825	0.0396825	0.0396825	0.0396825	0.0396825
	0	0	0	0	0	0.0396825	0	0.0396825	0	0	0	0	0.0396825	0.0396825	0.0396825	0.0396825	0.0396825	0.0396825
	0	0	0	0	0	0.0396825	0	0.0396825	0	0	0	0	0.0396825	0.0396825	0.0396825	0.0396825	0.0396825	0.0396825
	0	0	0	0	0	0.0396825	0	0.0396825	0	0	0	0	0.0396825	0.0396825	0.0396825	0.0396825	0.0396825	0.0396825
	0	0	0	0	0	0.0396825	0	0.0396825	0	0	0	0	0.0396825	0.0396825	0.0396825	0.0396825	0.0561196	0.0396825
	0	0	0	0	0	0.0396825	0	0.0396825	0	0	0	0	0.0396825	0.0396825	0.0396825	0.0561196	0.0561196	0.0396825
	0	0	0	0	0	0.0396825	0	0.0396825	0	0	0	0	0.0396825	0.0396825	0.0396825	0.0561196	0.0561196	0.0561196
	0	0.0396825	0	0	0	0.0396825	0.0396825	0.0396825	0	0	0	0	0.0396825	0.0396825	0.0396825	0.0561196	0.0561196	0.0561196
	0	0.0396825	0	0	0	0.0396825	0.0396825	0.0396825	0	0	0	0	0.0396825	0.0396825	0.0396825	0.0561196	0.0561196	0.0561196
	0	0.0396825	0	0	0	0.0396825	0.0396825	0.0396825	0	0	0	0	0.0396825	0.0396825	0.0396825	0.0561196	0.0561196	0.0561196
	0	0.0396825	0	0	0	0.0396825	0.0396825	0.0396825	0	0	0	0	0.0396825	0.0396825	0.0396825	0.0561196	0.0561196	0.0561196
	0	0.0396825	0	0	0	0.0396825	0.0396825	0.0396825	0	0	0	0	0.0396825	0.0396825	0.0396825	0.0561196	0.0561196	0.0561196
	0	0.0396825	0	0	0	0.0396825	0.0396825	0.0396825	0	0	0	0	0.0396825	0.0396825	0.0396825	0.0561196	0.0561196	0.0561196
	0	0.0396825	0	0	0	0.0396825	0.0396825	0.0396825	0	0	0	0	0.0396825	0.0396825	0.0396825	0.0561196	0.0561196	0.0561196
	0	0.0396825	0	0	0	0.0396825	0.0396825	0.0396825	0	0	0	0	0.0396825	0.0396825	0.0396825	0.0561196	0.0561196	0.0561196
	0	0.0396825	0	0	0.0396825	0.0396825	0.0396825	0.0396825	0	0	0	0	0.0396825	0.0396825	0.0396825	0.0561196	0.0561196	0.0561196
	0	0.0396825	0	0	0.0396825	0.0396825	0.0396825	0.0396825	0	0	0	0	0.0396825	0.0396825	0.0396825	0.0561196	0.0561196	0.0561196
	0	0.0396825	0	0	0.0396825	0.0396825	0.0396825	0.0396825	0	0	0	0	0.0396825	0.0396825	0.0396825	0.0561196	0.0561196	0.0561196
	0	0.0396825	0	0	0.0396825	0.0396825	0.0396825	0.0396825	0	0	0	0	0.0396825	0.0396825	0.0396825	0.0561196	0.0561196	0.0561196
	0	0.0396825	0	0	0.0396825	0.0396825	0.0396825	0.0396825	0	0	0	0	0.0396825	0.0396825	0.0396825	0.0561196	0.0561196	0.0561196
	0	0.0396825	0	0	0.0396825	0.0396825	0.0396825	0.0396825	0	0	0	0	0.0396825	0.0396825	0.0396825	0.0561196	0.0561196	0.0561196
	0	0.0396825	0	0	0.0396825	0.0396825	0.0396825	0.0396825	0	0	0	0	0.0396825	0.0396825	0.0396825	0.0561196	0.0561196	0.0561196
	0	0.0396825	0	0	0.0396825	0.0396825	0.0396825	0.0396825	0	0	0	0	0.0396825	0.0396825	0.0396825	0.0561196	0.0561196	0.0561196
	0	0.0396825	0	0	0.0396825	0.0396825	0.0396825	0.0396825	0	0	0	0	0.0396825	0.0396825	0.0396825	0.0561196	0.0561196	0.0561196
	0	0.0396825	0	0.0396825	0.0396825	0.0396825	0.0396825	0.0396825	0	0	0	0	0.0396825	0.0396825	0.0396825	0.0561196	0.0561196	0.0561196
	0	0.0396825	0	0.0396825	0.0396825	0.0396825	0.0396825	0.0396825	0	0	0	0	0.0396825	0.0396825	0.0396825	0.0561196	0.0561196	0.0561196
	0	0.0396825	0	0.0396825	0.0396825	0.0396825	0.0396825	0.0396825	0	0	0	0	0.0396825	0.0396825	0.0396825	0.0561196	0.0561196	0.0561196
	0	0.0396825	0	0.0396825	0.0396825	0.0396825	0.0396825	0.0396825	0	0	0	0	0.0396825	0.0396825	0.0396825	0.0561196	0.0561196	0.0561196
	0	0.0396825	0	0.0396825	0.0396825	0.0396825	0.0396825	0.0396825	0	0	0	0	0.0396825	0.0396825	0.0396825	0.0561196	0.0561196	0.0561196
	0	0.0396825	0	0.0396825	0.0396825	0.0396825	0.0396825	0.0396825	0	0	0	0	0.0396825	0.0396825	0.0396825	0.0561196	0.0561196	0.0561196
	0	0.0396825	0	0.0396825	0.0396825	0.0396825	0.0396825	0.0396825	0	0	0	0	0.0396825	0.0396825	0.0396825	0.0561196	0.0561196	0.0561196
	0	0.0396825	0	0.0396825	0.0396825	0.0396825	0.0396825	0.0396825	0	0	0	0	0.0396825	0.0396825	0.0396825	0.0561196	0.0561196	0.0561196
	0	0.0396825	0	0.0396825	0.0396825	0.0396825	0.0396825	0.0396825	0	0	0	0	0.0396825	0.0396825	0.0396825	0.0561196	0.0561196	0.0561196
	0	0.0396825	0	0.0396825	0.0396825	0.0396825	0.0396825	0.0396825	0	0	0	0	0.0396825	0.0396825	0.0396825	0.0561196	0.0561196	0.0561196
	0	0.0396825	0	0.0396825	0.0396825	0.0396825	0.0396825	0.0396825	0	0	0	0	0.0396825	0.0396825	0.0396825	0.0561196	0.0561196	0.0561196
	0	0.0396825	0	0.0396825	0.0396825	0.0396825	0.0396825	0.0396825	0	0	0	0	0.0396825	0.0396825	0.0396825	0.0561196	0.0561196	0.0561196
	0	0.0396825	0	0.0396825	0.0396825	0.0396825	0.0396825	0.0396825	0	0	0	0	0.0396825	0.0396825	0.0396825	0.0561196	0.0561196	0.0561196
	0	0.0396825	0	0.0396825	0.0396825	0.0396825	0.0396825	0.0396825	0	0	0	0	0.0396825	0.0396825	0.0396825	0.0561196	0.0561196	0.0561196
	0	0.0396825	0	0.0396825	0.0396825	0.0396825	0.0396825	0.0396825	0	0	0	0	0.0396825	0.0396825	0.0396825	0.0561196	0.0561196	0.0561196
	0	0.0396825	0	0.0396825	0.0396825	0.0396825	0.0396825	0.0396825	0	0	0	0	0.0396825	0.0396825	0.0396825	0.0561196	0.0561196	0.0561196
	0	0.0396825	0	0.0396825	0.0396825	0.0396825	0.0396825	0.0396825	0	0	0	0	0.0396825	0.0396825	0.0396825	0.0561196	0.0561196	0.0561196
	0	0.0396825	0	0.0396825	0.0396825	0.0396825	0.0396825	0.0396825	0	0	0	0	0.0396825	0.0396825	0.0396825	0.0561196	0.0561196	0.0561196
	0	0.0396825	0	0.0396825	0.0396825	0.0396825	0.0396825	0.0396825	0	0	0	0	0.0396825	0.0396825	0.0396825	0.0561196	0.0561196	0.0561196
	0	0.0396825	0	0.0396825	0.0396825	0.0396825	0.0396825	0.0396825	0	0	0	0	0.0396825	0.0396825	0.0396825	0.0561196	0.0561196	0.0561196
	0	0.0396825	0	0.0396825	0.0396825	0.0396825	0.0396825	0.0396825	0	0	0	0	0.0396825	0.0396825	0.0396825	0.0561196	0.0561196	0.0561196
	0	0.0396825	0	0.0396825	0.0396825	0.0396825	0.0396825	0.0396825	0	0	0	0	0.0396825	0.0396825	0.0396825	0.0561196	0.0561196	0.0561196
	0	0.0396825	0	0.0396825	0.0396825	0.0396825	0.0396825	0.0396825	0	0	0	0	0.0396825	0.0396825	0.0396825	0.0561196	0.0561196	0.0561196
	0	0.0396825	0	0.0396825	0.0396825	0.0396825	0.0396825	0.0396825	0	0	0	0	0.0396825	0.0396825	0.0396825	0.0561196	0.0561196	0.0561196
	0	0.0396825	0	0.0396825	0.0396825	0.0396825	0.0396825	0.0396825	0	0	0	0	0.0396825	0.0396825	0.0396825	0.0561196	0.0561196	0.0561196
	0	0.0396825	0	0.0396825	0.0396825	0.0396825	0.0396825	0.0396825	0	0	0	0	0.0396825	0.0396825	0.0396825	0.0561196	0.0561196	0.0561196
	0	0.0396825	0	0.0396825	0.0396825	0.0396825	0.0396825	0.0396825	0	0	0	0	0.0396825	0.0396825	0.0396825	0.0561196	0.0561196	0.0561196
	0	0.0396825	0	0.0396825	0.0396825	0.0396825	0.0396825	0.0396825	0	0	0	0	0.0396825	0.0396825	0.0396825	0.0561196	0.0561196	0.0561196
	0	0.0396825	0	0.0396825	0.0396825	0.0396825	0.0396825	0.0396825	0	0	0	0	0.0396825	0.0396825	0.0396825	0.0561196	0.0561196	0.0561196
	0	0.0396825	0	0.0396825	0.0396825	0.0396825	0.0396825	0.0396825	0	0	0	0	0.0396825	0.0396825	0.0396825	0.0561196	0.0561196	0.0793651
	0	0.0396825	0	0.0396825	0.0396825	0.0396825	0.0396825	0.0396825	0	0	0	0	0.0396825	0.0396825	0.0396825	0.0561196	0.0793651	0.0793651
	0	0.0396825	0	0.0396825	0.0396825	0.0396825	0.0396825	0.0396825	0	0	0	0	0.0396825	0.0396825	0.0396825	0.0561196	0.0793651	0.0793651
	0	0.0396825	0	0.0396825	0.0396825	0.0396825	0.0396825	0.0396825	0	0	0	0	0.0396825	0.0396825	0.0561196	0.0561196	0.0793651	0.0793651
	0	0.0396825	0	0.0396825	0.0396825	0.0396825	0.0396825	0.0561196	0	0	0	0	0.0396825	0.0396825	0.0561196	0.0561196	0.0793651	0.0793651
	0	0.0396825	0	0.0396825	0.0396825	0.0396825	0.0396825	0.0561196	0	0	0	0	0.0396825	0.0396825	0.0561196	0.0561196	0.0793651	0.0793651
	0	0.0396825	0	0.0396825	0.0396825	0.0396825	0.0396825	0.0561196	0	0	0	0	0.0396825	0.0396825	0.0561196	0.0561196	0.0793651	0.0793651
	0	0.0396825	0	0.0396825	0.0396825	0.0396825	0.0396825	0.0561196	0	0	0	0	0.0396825	0.0396825	0.0561196	0.0561196	0.0793651	0.0793651
	0	0.0396825	0	0.0396825	0.0396825	0.0396825	0.0396825	0.0561196	0	0	0	0	0.0396825	0.0396825	0.0561196	0.0561196	0.0793651	0.0793651
	0	0.0396825	0	0.0396825	0.0396825	0.0396825	0.0396825	0.0561196	0	0	0	0	0.0396825	0.0396825	0.0561196	0.0793651	0.0793651	0.0793651
	0	0.0396825	0	0.0396825	0.0396825	0.0396825	0.0396825	0.0561196	0	0	0	0	0.0396825	0.0396825	0.0561196	0.0793651	0.0793651	0.0793651
	0	0.0396825	0	0.0396825	0.0396825	0.0396825	0.0396825	0.0561196	0	0	0	0	0.0396825	0.0396825	0.0561196	0.0793651	0.0793651	0.0793651
	0	0.0396825	0	0.0396825	0.0396825	0.0396825	0.0396825	0.0561196	0	0	0	0	0.0396825	0.0396825	0.0561196	0.0793651	0.0793651	0.0793651
	0	0.0396825	0	0.0396825	0.0396825	0.0396825	0.0396825	0.0561196	0	0	0	0	0.0396825	0.0396825	0.0561196	0.0793651	0.0793651	0.0793651
	0	0.0396825	0	0.0396825	0.0396825	0.0396825	0.0396825	0.0561196	0	0	0	0	0.0396825	0.0396825	0.0561196	0.0793651	0.0793651	0.0793651
	0	0.0396825	0	0.0396825	0.0396825	0.0396825	0.0396825	0.0561196	0	0	0	0	0.0396825	0.0396825	0.0561196	0.0793651	0.0793651	0.0793651
	0	0.0396825	0	0.0396825	0.0396825	0.0396825	0.0396825	0.0561196	0	0	0	0	0.0396825	0.0396825	0.0561196	0.0793651	0.0793651	0.0793651
	0	0.0396825	0	0.0396825	0.0396825	0.0396825	0.0396825	0.0561196	0	0	0	0	0.0396825	0.0396825	0.0561196	0.0793651	0.0793651	0.0793651
	0	0.0396825	0	0.0396825	0.0396825	0.0396825	0.0396825	0.0561196	0	0	0	0	0.0396825	0.0396825	0.0561196	0.0793651	0.0793651	0.0793651
	0	0.0396825	0	0.0396825	0.0396825	0.0396825	0.0396825	0.0561196	0.0396825	0	0	0	0.0396825	0.0396825	0.0561196	0.0793651	0.0793651	0.0793651
	0	0.0396825	0	0.0396825	0.0396825	0.0396825	0.0396825	0.0561196	0.0396825	0	0	0	0.0396825	0.0396825	0.0561196	0.0793651	0.0793651	0.0793651
	0	0.0396825	0	0.0396825	0.0396825	0.0396825	0.0396825	0.0561196	0.0396825	0	0	0	0.0396825	0.0396825	0.0561196	0.0793651	0.0793651	0.0793651
	0	0.0396825	0	0.0396825	0.0396825	0.0396825	0.0396825	0.0561196	0.0396825	0	0	0	0.0396825	0.0396825	0.0561196	0.0793651	0.0793651	0.0793651
	0	0.0396825	0	0.0396825	0.0396825	0.0396825	0.0396825	0.0561196	0.0396825	0	0	0	0.0396825	0.0396825	0.0561196	0.0793651	0.0793651	0.0793651
	0	0.0396825	0	0.0396825	0.0396825	0.0396825	0.0396825	0.0561196	0.0396825	0	0	0	0.0396825	0.0396825	0.0561196	0.0793651	0.0793651	0.0793651
	0	0.0396825	0	0.0396825	0.0396825	0.0396825	0.0396825	0.0561196	0.0396825	0	0	0	0.0396825	0.0396825	0.0561196	0.0793651	0.0793651	0.0793651
	0	0.0396825	0	0.0396825	0.0396825	0.0396825	0.0396825	0.0561196	0.0396825	0	0	0	0.0396825	0.0396825	0.0561196	0.0793651	0.0793651	0.0793651
	0	0.0396825	0	0.0396825	0.0396825	0.0396825	0.0396825	0.0561196	0.0396825	0	0	0	0.0396825	0.0396825	0.0561196	0.0793651	0.0793651	0.0793651
	0	0.0396825	0	0.0396825	0.0396825	0.0396825	0.0396825	0.0561196	0.0396825	0	0	0	0.0396825	0.0396825	0.0561196	0.0793651	0.0793651	0.0793651
	0	0.0396825	0	0.0396825	0.0396825	0.0396825	0.0396825	0.0561196	0.0396825	0	0	0	0.0396825	0.0396825	0.0561196	0.0793651	0.0793651	0.0793651
	0	0.0396825	0.0396825	0.0396825	0.0396825	0.0396825	0.0396825	0.0561196	0.0396825	0	0	0	0.0396825	0.0396825	0.0561196	0.0793651	0.0793651	0.0793651
	0	0.0396825	0.0396825	0.0396825	0.0396825	0.0396825	0.0396825	0.0561196	0.0396825	0	0	0	0.0396825	0.0396825	0.0561196	0.0793651	0.0793651	0.0793651
	0	0.0396825	0.0396825	0.0396825	0.0396825	0.0396825	0.0396825	0.0561196	0.0396825	0	0	0	0.0396825	0.0396825	0.0561196	0.0793651	0.0793651	0.0793651
	0	0.0396825	0.0396825	0.0396825	0.0396825	0.0396825	0.0396825	0.0561196	0.0396825	0	0	0	0.0396825	0.0396825	0.0561196	0.0793651	0.0793651	0.0793651
	0	0.0396825	0.0396825	0.0396825	0.0396825	0.0396825	0.0396825	0.0561196	0.0396825	0	0	0	0.0396825	0.0396825	0.0561196	0.0793651	0.0793651	0.0793651
	0	0.0396825	0.0396825	0.0396825	0.0396825	0.0396825	0.0396825	0.0561196	0.0396825	0	0	0	0.0396825	0.0396825	0.0561196	0.0793651	0.0793651	0.0793651
	0	0.0396825	0.0396825	0.0396825	0.0396825	0.0396825	0.0396825	0.0561196	0.0396825	0	0	0	0.0396825	0.0396825	0.0561196	0.0793651	0.0793651	0.0793651
	0	0.0396825	0.0396825	0.0396825	0.0396825	0.0396825	0.0396825	0.0561196	0.0396825	0	0	0	0.0396825	0.0396825	0.0561196	0.0793651	0.0793651	0.0793651
	0	0.0396825	0.0396825	0.0396825	0.0396825	0.0396825	0.0396825	0.0561196	0.0396825	0	0	0	0.0396825	0.0396825	0.0561196	0.0793651	0.0793651	0.0793651
	0	0.0396825	0.0396825	0.0396825	0.0396825	0.0396825	0.0396825	0.0561196	0.0396825	0	0	0	0.0396825	0.0396825	0.0561196	0.0793651	0.0793651	0.0793651
	0	0.0396825	0.0396825	0.0396825	0.0396825	0.0396825	0.0396825	0.0561196	0.0396825	0	0	0	0.0396825	0.0396825	0.0561196	0.0793651	0.0793651	0.0793651
	0	0.0396825	0.0396825	0.0396825	0.0396825	0.0396825	0.0396825	0.0561196	0.0396825	0	0	0	0.0396825	0.0396825	0.0561196	0.0793651	0.0793651	0.0793651
	0	0.0396825	0.0396825	0.0396825	0.0396825	0.0396825	0.0396825	0.0561196	0.0396825	0	0	0	0.0396825	0.0396825	0.0561196	0.0793651	0.0793651	0.0793651
	0	0.0396825	0.0396825	0.0396825	0.0396825	0.0396825	0.0396825	0.0561196	0.0396825	0	0	0	0.0396825	0.0396825	0.0561196	0.0793651	0.0793651	0.0793651
	0	0.0396825	0.0396825	0.0396825	0.0396825	0.0396825	0.0396825	0.0561196	0.0396825	0	0	0.0396825	0.0396825	0.0396825	0.0561196	0.0793651	0.0793651	0.0793651
	0	0.0396825	0.0396825	0.0396825	0.0396825	0.0396825	0.0396825	0.0561196	0.0396825	0	0	0.0396825	0.0396825	0.0396825	0.0561196	0.0793651	0.0793651	0.0793651
	0	0.0396825	0.0396825	0.0396825	0.0396825	0.0396825	0.0396825	0.0561196	0.0396825	0	0	0.0396825	0.0396825	0.0396825	0.0561196	0.0793651	0.0793651	0.0793651
	0	0.0396825	0.0396825	0.0396825	0.0396825	0.0396825	0.0396825	0.0561196	0.0396825	0	0	0.0396825	0.0396825	0.0396825	0.0561196	0.0793651	0.0793651	0.0793651
	0	0.0396825	0.0396825	0.0396825	0.0396825	0.0396825	0.0396825	0.0561196	0.0396825	0	0	0.0396825	0.0396825	0.0396825	0.0793651	0.0793651	0.0793651	0.0793651
	0	0.0396825	0.0396825	0.0396825	0.0396825	0.0561196	0.0396825	0.0561196	0.0396825	0	0	0.0396825	0.0396825	0.0396825	0.0793651	0.0793651	0.0793651	0.0793651
	0	0.0396825	0.0396825	0.0396825	0.0396825	0.0561196	0.0396825	0.0561196	0.0396825	0	0	0.0396825	0.0396825	0.0396825	0.0793651	0.0793651	0.0793651	0.0793651
	0	0.0396825	0.0396825	0.0396825	0.0396825	0.0561196	0.0396825	0.0561196	0.0396825	0	0	0.0396825	0.0396825	0.0396825	0.0793651	0.0793651	0.0793651	0.0793651
	0	0.0396825	0.0396825	0.0396825	0.0396825	0.0561196	0.0396825	0.0561196	0.0396825	0	0	0.0396825	0.0396825	0.0396825	0.0793651	0.0793651	0.0793651	0.0793651
	0	0.0396825	0.0396825	0.0396825	0.0396825	0.0561196	0.0396825	0.0561196	0.0396825	0	0.0396825	0.0396825	0.0396825	0.0396825	0.0793651	0.0793651	0.0793651	0.0793651
	0	0.0396825	0.0396825	0.0396825	0.0396825	0.0561196	0.0396825	0.0793651	0.0396825	0	0.0396825	0.0396825	0.0396825	0.0396825	0.0793651	0.0793651	0.0793651	0.0793651
	0	0.0396825	0.0396825	0.0396825	0.0396825	0.0561196	0.0396825	0.0793651	0.0396825	0	0.0396825	0.0396825	0.0396825	0.0396825	0.0793651	0.0793651	0.0793651	0.0793651
	0	0.0396825	0.0396825	0.0396825	0.0396825	0.0561196	0.0396825	0.0793651	0.0396825	0	0.0396825	0.0396825	0.0396825	0.0396825	0.0793651	0.0793651	0.0793651	0.0793651
	0	0.0396825	0.0396825	0.0396825	0.0396825	0.0561196	0.0396825	0.0793651	0.0396825	0	0.0396825	0.0396825	0.0396825	0.0396825	0.0793651	0.0793651	0.0793651	0.0793651
	0	0.0396825	0.0396825	0.0396825	0.0396825	0.0561196	0.0396825	0.0793651	0.0396825	0	0.0396825	0.0396825	0.0396825	0.0396825	0.0793651	0.0793651	0.0793651	0.0793651
	0	0.0396825	0.0396825	0.0396825	0.0396825	0.0561196	0.0396825	0.0793651	0.0396825	0	0.0396825	0.0396825	0.0396825	0.0396825	0.0793651	0.0793651	0.0793651	0.0793651
	0	0.0396825	0.0396825	0.0396825	0.0396825	0.0561196	0.0396825	0.0793651	0.0396825	0	0.0396825	0.0396825	0.0396825	0.0396825	0.0793651	0.0793651	0.0793651	0.0793651
	0.0396825	0.0396825	0.0396825	0.0396825	0.0396825	0.0561196	0.0396825	0.0793651	0.0396825	0	0.0396825	0.0396825	0.0396825	0.0396825	0.0793651	0.0793651	0.0793651	0.0887329
	0.0396825	0.0396825	0.0396825	0.0396825	0.0396825	0.0561196	0.0396825	0.0793651	0.0396825	0	0.0396825	0.0396825	0.0396825	0.0396825	0.0793651	0.0793651	0.0793651	0.0887329
	0.0396825	0.0396825	0.0396825	0.0396825	0.0396825	0.0561196	0.0396825	0.0793651	0.0396825	0	0.0396825	0.0396825	0.0396825	0.0396825	0.0793651	0.0793651	0.0793651	0.0887329
	0.0396825	0.0396825	0.0396825	0.0396825	0.0396825	0.0561196	0.0396825	0.0793651	0.0396825	0	0.0396825	0.0396825	0.0396825	0.0396825	0.0793651	0.0793651	0.0793651	0.0887329
	0.0396825	0.0396825	0.0396825	0.0396825	0.0396825	0.0561196	0.0396825	0.0793651	0.0396825	0	0.0396825	0.0396825	0.0396825	0.0396825	0.0793651	0.0793651	0.0793651	0.0887329
	0.0396825	0.0396825	0.0396825	0.0396825	0.0396825	0.0561196	0.0396825	0.0793651	0.0396825	0	0.0396825	0.0396825	0.0396825	0.0396825	0.0793651	0.0793651	0.0793651	0.0887329
	0.0396825	0.0396825	0.0396825	0.0396825	0.0396825	0.0561196	0.0396825	0.0793651	0.0396825	0	0.0396825	0.0396825	0.0396825	0.0396825	0.0793651	0.0793651	0.0887329	0.0887329
	0.0396825	0.0396825	0.0396825	0.0396825	0.0396825	0.0561196	0.0396825	0.0793651	0.0396825	0	0.0396825	0.0396825	0.0396825	0.0396825	0.0793651	0.0793651	0.0887329	0.0887329
	0.0396825	0.0396825	0.0396825	0.0396825	0.0396825	0.0561196	0.0396825	0.0793651	0.0396825	0	0.0396825	0.0396825	0.0396825	0.0396825	0.0793651	0.0793651	0.0887329	0.0887329
	0.0396825	0.0396825	0.0396825	0.0396825	0.0396825	0.0561196	0.0396825	0.0793651	0.0396825	0	0.0396825	0.0396825	0.0396825	0.0396825	0.0793651	0.0793651	0.0887329	0.0887329
	0.0396825	0.0396825	0.0396825	0.0396825	0.0396825	0.0561196	0.0396825	0.0793651	0.0396825	0	0.0396825	0.0396825	0.0396825	0.0396825	0.0793651	0.0793651	0.0887329	0.0887329
	0.0396825	0.0396825	0.0396825	0.0396825	0.0396825	0.0561196	0.0396825	0.0793651	0.0396825	0	0.0396825	0.0396825	0.0396825	0.0396825	0.0793651	0.0793651	0.0887329	0.0887329
	0.0396825	0.0396825	0.0396825	0.0396825	0.0396825	0.0561196	0.0396825	0.0793651	0.0396825	0	0.0396825	0.0396825	0.0396825	0.0396825	0.0793651	0.0887329	0.0887329	0.0887329
	0.0396825	0.0396825	0.0396825	0.0396825	0.0396825	0.0561196	0.0396825	0.0793651	0.0396825	0	0.0396825	0.0396825	0.0396825	0.0396825	0.0793651	0.0887329	0.0887329	0.0887329
	0.0396825	0.0396825	0.0396825	0.0396825	0.0396825	0.0561196	0.0396825	0.0793651	0.0396825	0	0.0396825	0.0396825	0.0396825	0.0396825	0.0793651	0.0887329	0.0887329	0.0887329
	0.0396825	0.0396825	0.0396825	0.0396825	0.0396825	0.0561196	0.0396825	0.0793651	0.0396825	0.0396825	0.0396825	0.0396825	0.0396825	0.0396825	0.0793651	0.0887329	0.0887329	0.0887329
	0.0396825	0.0396825	0.0396825	0.0396825	0.0396825	0.0561196	0.0396825	0.0793651	0.0396825	0.0396825	0.0396825	0.0396825	0.0396825	0.0396825	0.0793651	0.0887329	0.0887329	0.0887329
	0.0396825	0.0396825	0.0396825	0.0396825	0.0396825	0.0561196	0.0396825	0.0793651	0.0396825	0.0396825	0.0396825	0.0396825	0.0396825	0.0396825	0.0793651	0.0887329	0.0887329	0.0887329
	0.0396825	0.0396825	0.0396825	0.0396825	0.0396825	0.0561196	0.0396825	0.0793651	0.0396825	0.0396825	0.0396825	0.0396825	0.0396825	0.0396825	0.0793651	0.0887329	0.0887329	0.0887329
	0.0396825	0.0396825	0.0396825	0.0396825	0.0396825	0.0561196	0.0396825	0.0793651	0.0396825	0.0396825	0.0396825	0.0396825	0.0396825	0.0396825	0.0793651	0.0887329	0.0887329	0.0887329
	0.0396825	0.0396825	0.0396825	0.0396825	0.0396825	0.0561196	0.0396825	0.0793651	0.0396825	0.0396825	0.0396825	0.0396825	0.0396825	0.0396825	0.0793651	0.0887329	0.0887329	0.0887329
	0.0396825	0.0396825	0.0396825	0.0396825	0.0396825	0.0561196	0.0396825	0.0793651	0.0396825	0.0396825	0.0396825	0.0396825	0.0396825	0.0396825	0.0793651	0.0887329	0.0887329	0.0887329
	0.0396825	0.0396825	0.0396825	0.0396825	0.0396825	0.0561196	0.0396825	0.0793651	0.0396825	0.0396825	0.0396825	0.0396825	0.0396825	0.0396825	0.0793651	0.0887329	0.0887329	0.0887329
	0.0396825	0.0396825	0.0396825	0.0396825	0.0396825	0.0561196	0.0396825	0.0793651	0.0396825	0.0396825	0.0396825	0.0396825	0.0396825	0.0396825	0.0793651	0.0887329	0.0887329	0.0887329
	0.0396825	0.0396825	0.0396825	0.0396825	0.0396825	0.0561196	0.0396825	0.0793651	0.0396825	0.0396825	0.0396825	0.0396825	0.0396825	0.0396825	0.0793651	0.0887329	0.0887329	0.0887329
	0.0396825	0.0396825	0.0396825	0.0396825	0.0396825	0.0561196	0.0396825	0.0793651	0.0396825	0.0396825	0.0396825	0.0396825	0.0396825	0.0396825	0.0793651	0.0887329	0.0887329	0.0887329
	0.0396825	0.0396825	0.0396825	0.0396825	0.0396825	0.0561196	0.0396825	0.0793651	0.0396825	0.0396825	0.0396825	0.0396825	0.0396825	0.0396825	0.0793651	0.0887329	0.0887329	0.0887329
	0.0396825	0.0396825	0.0396825	0.0396825	0.0396825	0.0561196	0.0396825	0.0793651	0.0396825	0.0396825	0.0396825	0.0396825	0.0396825	0.0396825	0.0793651	0.0887329	0.0887329	0.0887329
	0.0396825	0.0396825	0.0396825	0.0396825	0.0396825	0.0561196	0.0396825	0.0793651	0.0396825	0.0396825	0.0396825	0.0396825	0.0396825	0.0396825	0.0793651	0.0887329	0.0887329	0.0887329
	0.0396825	0.0396825	0.0396825	0.0396825	0.0396825	0.0561196	0.0396825	0.0793651	0.0396825	0.0396825	0.0396825	0.0396825	0.0396825	0.0396825	0.0793651	0.0887329	0.0887329	0.0887329
	0.0396825	0.0396825	0.0396825	0.0396825	0.0396825	0.0561196	0.0396825	0.0793651	0.0396825	0.0396825	0.0396825	0.0396825	0.0396825	0.0396825	0.0793651	0.0887329	0.0887329	0.0887329
	0.0396825	0.0396825	0.0396825	0.0396825	0.0396825	0.0793651	0.0396825	0.0793651	0.0396825	0.0396825	0.0396825	0.0396825	0.0396825	0.0396825	0.0793651	0.0887329	0.0887329	0.0887329
	0.0396825	0.0396825	0.0396825	0.0396825	0.0396825	0.0793651	0.0396825	0.0793651	0.0396825	0.0396825	0.0396825	0.0396825	0.0396825	0.0396825	0.0793651	0.0887329	0.0887329	0.0887329
	0.0396825	0.0396825	0.0396825	0.0396825	0.0396825	0.0793651	0.0396825	0.0793651	0.0396825	0.0396825	0.0396825	0.0396825	0.0396825	0.0396825	0.0793651	0.0887329	0.0887329	0.0887329
	0.0396825	0.0396825	0.0396825	0.0396825	0.0396825	0.0793651	0.0396825	0.0793651	0.0396825	0.0396825	0.0396825	0.0396825	0.0396825	0.0396825	0.0793651	0.0887329	0.0887329	0.0887329
	0.0396825	0.0396825	0.0396825	0.0396825	0.0396825	0.0793651	0.0396825	0.0793651	0.0396825	0.0396825	0.0396825	0.0396825	0.0396825	0.0396825	0.0793651	0.0887329	0.0887329	0.0887329
	0.0396825	0.0396825	0.0396825	0.0396825	0.0396825	0.0793651	0.0396825	0.0793651	0.0396825	0.0396825	0.0396825	0.0396825	0.0396825	0.0396825	0.0793651	0.0887329	0.0887329	0.0887329
	0.0396825	0.0396825	0.0396825	0.0396825	0.0396825	0.0793651	0.0396825	0.0793651	0.0396825	0.0396825	0.0396825	0.0396825	0.0396825	0.0396825	0.0793651	0.0887329	0.0887329	0.0887329
	0.0396825	0.0396825	0.0396825	0.0396825	0.0396825	0.0793651	0.0396825	0.0793651	0.0396825	0.0396825	0.0396825	0.0396825	0.0396825	0.0396825	0.0793651	0.0887329	0.0887329	0.0887329
	0.0396825	0.0396825	0.0396825	0.0396825	0.0396825	0.0793651	0.0396825	0.0793651	0.0396825	0.0396825	0.0396825	0.0396825	0.0396825	0.0396825	0.0793651	0.0887329	0.0887329	0.0887329
	0.0396825	0.0396825	0.0396825	0.0396825	0.0396825	0.0793651	0.0396825	0.0793651	0.0396825	0.0396825	0.0396825	0.0396825	0.0396825	0.0396825	0.0793651	0.0887329	0.0887329	0.0887329
	0.0396825	0.0396825	0.0396825	0.0561196	0.0396825	0.0793651	0.0396825	0.0793651	0.0396825	0.0396825	0.0396825	0.0396825	0.0396825	0.0396825	0.0793651	0.0887329	0.0887329	0.0887329
	0.0396825	0.0396825	0.0396825	0.0561196	0.0396825	0.0793651	0.0396825	0.0793651	0.0396825	0.0396825	0.0396825	0.0396825	0.0396825	0.0396825	0.0793651	0.0887329	0.0887329	0.0887329
	0.0396825	0.0396825	0.0396825	0.0561196	0.0396825	0.0793651	0.0396825	0.0793651	0.0396825	0.0396825	0.0396825	0.0396825	0.0396825	0.0396825	0.0793651	0.0887329	0.0887329	0.0887329
	0.0396825	0.0396825	0.0396825	0.0561196	0.0396825	0.0793651	0.0396825	0.0793651	0.0396825	0.0396825	0.0396825	0.0396825	0.0396825	0.0396825	0.0793651	0.0887329	0.0887329	0.0887329
	0.0396825	0.0396825	0.0396825	0.0561196	0.0396825	0.0793651	0.0396825	0.0793651	0.0396825	0.0396825	0.0396825	0.0396825	0.0396825	0.0396825	0.0793651	0.0887329	0.0887329	0.0887329
	0.0396825	0.0396825	0.0396825	0.0561196	0.0396825	0.0793651	0.0396825	0.0793651	0.0396825	0.0396825	0.0396825	0.0396825	0.0396825	0.0396825	0.0793651	0.0887329	0.0887329	0.0887329
	0.0396825	0.0396825	0.0396825	0.0561196	0.0396825	0.0793651	0.0396825	0.0793651	0.0396825	0.0396825	0.0396825	0.0396825	0.0396825	0.0396825	0.0793651	0.0887329	0.109551	0.0887329
	0.0396825	0.0396825	0.0396825	0.0561196	0.0396825	0.0793651	0.0396825	0.0793651	0.0396825	0.0396825	0.0396825	0.0396825	0.0396825	0.0396825	0.0793651	0.0887329	0.109551	0.0887329
	0.0396825	0.0396825	0.0396825	0.0561196	0.0396825	0.0793651	0.0396825	0.0793651	0.0396825	0.0396825	0.0396825	0.0396825	0.0396825	0.0396825	0.0793651	0.0887329	0.109551	0.0887329
	0.0396825	0.0396825	0.0396825	0.0561196	0.0396825	0.0793651	0.0396825	0.0793651	0.0396825	0.0396825	0.0396825	0.0396825	0.0396825	0.0396825	0.0887329	0.0887329	0.109551	0.0887329
	0.0396825	0.0396825	0.0396825	0.0561196	0.0396825	0.0793651	0.0396825	0.0793651	0.0396825	0.0396825	0.0396825	0.0396825	0.0396825	0.0396825	0.0887329	0.0887329	0.109551	0.0887329
	0.0396825	0.0396825	0.0396825	0.0561196	0.0396825	0.0793651	0.0396825	0.0793651	0.0396825	0.0396825	0.0396825	0.0396825	0.0396825	0.0396825	0.0887329	0.0887329	0.109551	0.0887329
	0.0396825	0.0396825	0.0396825	0.0561196	0.0396825	0.0793651	0.0396825	0.0793651	0.0396825	0.0396825	0.0396825	0.0396825	0.0396825	0.0561196	0.0887329	0.0887329	0.109551	0.0887329
	0.0396825	0.0396825	0.0396825	0.0561196	0.0561196	0.0793651	0.0396825	0.0793651	0.0396825	0.0396825	0.0396825	0.0396825	0.0396825	0.0561196	0.0887329	0.0887329	0.109551	0.0887329
	0.0396825	0.0561196	0.0396825	0.0561196	0.0561196	0.0793651	0.0396825	0.0793651	0.0396825	0.0396825	0.0396825	0.0396825	0.0396825	0.0561196	0.0887329	0.0887329	0.109551	0.0887329
	0.0396825	0.0561196	0.0396825	0.0561196	0.0561196	0.0793651	0.0396825	0.0793651	0.0396825	0.0396825	0.0396825	0.0396825	0.0396825	0.0561196	0.0887329	0.0887329	0.109551	0.0887329
	0.0396825	0.0561196	0.0396825	0.0561196	0.0561196	0.0793651	0.0396825	0.0793651	0.0396825	0.0396825	0.0396825	0.0396825	0.0396825	0.0561196	0.0887329	0.0887329	0.109551	0.0887329
	0.0396825	0.0561196	0.0396825	0.0561196	0.0561196	0.0793651	0.0396825	0.0793651	0.0396825	0.0396825	0.0396825	0.0396825	0.0396825	0.0561196	0.0887329	0.0887329	0.109551	0.0887329
	0.0396825	0.0561196	0.0396825	0.0561196	0.0561196	0.0793651	0.0396825	0.0887329	0.0396825	0.0396825	0.0396825	0.0396825	0.0396825	0.0561196	0.0887329	0.0887329	0.109551	0.109551
	0.0396825	0.0561196	0.0396825	0.0561196	0.0561196	0.0793651	0.0396825	0.0887329	0.0396825	0.0396825	0.0396825	0.0396825	0.0396825	0.0561196	0.0887329	0.0887329	0.112239	0.109551
	0.0396825	0.0561196	0.0396825	0.0561196	0.0561196	0.0793651	0.0396825	0.0887329	0.0396825	0.0396825	0.0396825	0.0396825	0.0396825	0.0561196	0.0887329	0.0887329	0.112239	0.109551
	0.0396825	0.0561196	0.0396825	0.0561196	0.0561196	0.0793651	0.0396825	0.0887329	0.0396825	0.0396825	0.0396825	0.0396825	0.0396825	0.0561196	0.0887329	0.0887329	0.112239	0.109551
	0.0396825	0.0561196	0.0396825	0.0561196	0.0561196	0.0793651	0.0396825	0.0887329	0.0396825	0.0396825	0.0396825	0.0396825	0.0396825	0.0561196	0.0887329	0.0887329	0.112239	0.109551
	0.0396825	0.0561196	0.0396825	0.0561196	0.0561196	0.0793651	0.0396825	0.0887329	0.0396825	0.0396825	0.0396825	0.0396825	0.0396825	0.0561196	0.0887329	0.0887329	0.112239	0.109551
	0.0396825	0.0561196	0.0396825	0.0561196	0.0561196	0.0793651	0.0396825	0.0887329	0.0396825	0.0396825	0.0396825	0.0396825	0.0396825	0.0561196	0.0887329	0.0887329	0.112239	0.109551
	0.0396825	0.0561196	0.0396825	0.0561196	0.0561196	0.0793651	0.0396825	0.0887329	0.0396825	0.0396825	0.0396825	0.0396825	0.0396825	0.0561196	0.0887329	0.0887329	0.112239	0.109551
	0.0396825	0.0561196	0.0396825	0.0561196	0.0561196	0.0793651	0.0396825	0.0887329	0.0396825	0.0396825	0.0396825	0.0396825	0.0396825	0.0561196	0.0887329	0.0887329	0.112239	0.109551
	0.0396825	0.0561196	0.0396825	0.0561196	0.0561196	0.0793651	0.0396825	0.0887329	0.0396825	0.0396825	0.0396825	0.0396825	0.0561196	0.0561196	0.0887329	0.0887329	0.112239	0.109551
	0.0396825	0.0561196	0.0396825	0.0561196	0.0561196	0.0793651	0.0396825	0.0887329	0.0396825	0.0396825	0.0396825	0.0396825	0.0561196	0.0561196	0.0887329	0.0887329	0.112239	0.109551
	0.0396825	0.0561196	0.0396825	0.0561196	0.0561196	0.0793651	0.0396825	0.0887329	0.0396825	0.0396825	0.0396825	0.0396825	0.0561196	0.0561196	0.0887329	0.0887329	0.112239	0.109551
	0.0396825	0.0561196	0.0396825	0.0561196	0.0561196	0.0793651	0.0396825	0.0887329	0.0396825	0.0396825	0.0396825	0.0396825	0.0561196	0.0561196	0.0887329	0.0887329	0.112239	0.109551
	0.0396825	0.0561196	0.0396825	0.0561196	0.0561196	0.0793651	0.0396825	0.0887329	0.0396825	0.0396825	0.0396825	0.0396825	0.0561196	0.0561196	0.0887329	0.0887329	0.112239	0.109551
	0.0396825	0.0561196	0.0396825	0.0561196	0.0561196	0.0793651	0.0396825	0.0887329	0.0396825	0.0396825	0.0396825	0.0396825	0.0561196	0.0561196	0.0887329	0.0887329	0.112239	0.109551
	0.0396825	0.0561196	0.0396825	0.0561196	0.0561196	0.0793651	0.0396825	0.0887329	0.0396825	0.0396825	0.0396825	0.0396825	0.0561196	0.0561196	0.0887329	0.0887329	0.112239	0.112239
	0.0396825	0.0561196	0.0396825	0.0561196	0.0561196	0.0793651	0.0396825	0.0887329	0.0396825	0.0396825	0.0396825	0.0396825	0.0561196	0.0561196	0.0887329	0.109551	0.112239	0.112239
	0.0396825	0.0561196	0.0396825	0.0561196	0.0561196	0.0793651	0.0396825	0.0887329	0.0396825	0.0396825	0.0396825	0.0396825	0.0561196	0.0561196	0.0887329	0.109551	0.112239	0.112239
	0.0396825	0.0561196	0.0396825	0.0561196	0.0561196	0.0793651	0.0396825	0.0887329	0.0396825	0.0396825	0.0396825	0.0396825	0.0561196	0.0561196	0.0887329	0.109551	0.112239	0.112239
	0.0396825	0.0561196	0.0396825	0.0561196	0.0561196	0.0793651	0.0396825	0.0887329	0.0396825	0.0396825	0.0396825	0.0396825	0.0561196	0.0561196	0.0887329	0.109551	0.112239	0.112239
	0.0396825	0.0561196	0.0396825	0.0561196	0.0561196	0.0793651	0.0396825	0.0887329	0.0396825	0.0396825	0.0396825	0.0396825	0.0561196	0.0561196	0.0887329	0.109551	0.112239	0.112239
	0.0396825	0.0561196	0.0396825	0.0561196	0.0561196	0.0793651	0.0396825	0.0887329	0.0396825	0.0396825	0.0396825	0.0396825	0.0561196	0.0561196	0.0887329	0.109551	0.112239	0.112239
	0.0396825	0.0561196	0.0396825	0.0561196	0.0561196	0.0793651	0.0396825	0.0887329	0.0396825	0.0396825	0.0396825	0.0396825	0.0561196	0.0561196	0.0887329	0.109551	0.112239	0.112239
	0.0396825	0.0561196	0.0396825	0.0561196	0.0561196	0.0793651	0.0396825	0.0887329	0.0396825	0.0396825	0.0396825	0.0396825	0.0561196	0.0561196	0.0887329	0.109551	0.112239	0.112239
	0.0396825	0.0561196	0.0396825	0.0561196	0.0561196	0.0793651	0.0396825	0.0887329	0.0396825	0.0396825	0.0396825	0.0396825	0.0561196	0.0561196	0.0887329	0.109551	0.112239	0.112239
	0.0396825	0.0561196	0.0396825	0.0561196	0.0561196	0.0793651	0.0396825	0.0887329	0.0396825	0.0396825	0.0396825	0.0396825	0.0561196	0.0561196	0.0887329	0.109551	0.112239	0.112239
	0.0396825	0.0561196	0.0396825	0.0561196	0.0561196	0.0793651	0.0396825	0.0887329	0.0396825	0.0396825	0.0396825	0.0396825	0.0561196	0.0561196	0.0887329	0.109551	0.112239	0.112239
	0.0396825	0.0561196	0.0396825	0.0561196	0.0561196	0.0793651	0.0396825	0.0887329	0.0396825	0.0396825	0.0396825	0.0396825	0.0561196	0.0561196	0.0887329	0.109551	0.112239	0.112239
	0.0396825	0.0561196	0.0396825	0.0561196	0.0561196	0.0793651	0.0396825	0.0887329	0.0396825	0.0396825	0.0396825	0.0396825	0.0561196	0.0561196	0.0887329	0.109551	0.112239	0.112239
	0.0396825	0.0561196	0.0396825	0.0561196	0.0561196	0.0793651	0.0561196	0.0887329	0.0396825	0.0396825	0.0396825	0.0396825	0.0561196	0.0561196	0.0887329	0.109551	0.112239	0.112239
	0.0396825	0.0561196	0.0396825	0.0561196	0.0561196	0.0793651	0.0561196	0.0887329	0.0396825	0.0396825	0.0396825	0.0396825	0.0561196	0.0561196	0.0887329	0.109551	0.112239	0.112239
	0.0396825	0.0561196	0.0396825	0.0561196	0.0561196	0.0793651	0.0561196	0.0887329	0.0396825	0.0396825	0.0396825	0.0396825	0.0561196	0.0561196	0.0887329	0.109551	0.112239	0.112239
	0.0396825	0.0561196	0.0396825	0.0561196	0.0561196	0.0793651	0.0561196	0.0887329	0.0396825	0.0396825	0.0396825	0.0396825	0.0561196	0.0561196	0.0887329	0.109551	0.112239	0.112239
	0.0396825	0.0561196	0.0396825	0.0561196	0.0561196	0.0793651	0.0561196	0.0887329	0.0396825	0.0396825	0.0396825	0.0396825	0.0561196	0.0561196	0.0887329	0.109551	0.112239	0.112239
	0.0396825	0.0561196	0.0396825	0.0561196	0.0561196	0.0793651	0.0561196	0.0887329	0.0396825	0.0396825	0.0396825	0.0396825	0.0561196	0.0561196	0.0887329	0.109551	0.112239	0.112239
	0.0396825	0.0561196	0.0396825	0.0561196	0.0561196	0.0793651	0.0561196	0.0887329	0.0396825	0.0396825	0.0396825	0.0396825	0.0561196	0.0561196	0.0887329	0.109551	0.116517	0.112239
	0.0396825	0.0561196	0.0396825	0.0561196	0.0561196	0.0887329	0.0561196	0.0887329	0.0396825	0.0396825	0.0396825	0.0396825	0.0561196	0.0561196	0.0887329	0.109551	0.116517	0.112239
	0.0396825	0.0561196	0.0396825	0.0561196	0.0561196	0.0887329	0.0561196	0.0887329	0.0396825	0.0396825	0.0396825	0.0396825	0.0561196	0.0561196	0.0887329	0.109551	0.116517	0.112239
	0.0396825	0.0561196	0.0396825	0.0561196	0.0561196	0.0887329	0.0561196	0.0887329	0.0396825	0.0396825	0.0396825	0.0396825	0.0561196	0.0561196	0.0887329	0.109551	0.116517	0.112239
	0.0396825	0.0561196	0.0396825	0.0561196	0.0561196	0.0887329	0.0561196	0.0887329	0.0396825	0.0396825	0.0396825	0.0396825	0.0561196	0.0561196	0.0887329	0.109551	0.116517	0.112239
	0.0396825	0.0561196	0.0396825	0.0561196	0.0561196	0.0887329	0.0561196	0.0887329	0.0396825	0.0396825	0.0396825	0.0396825	0.0561196	0.0561196	0.0887329	0.109551	0.116517	0.112239
	0.0396825	0.0561196	0.0396825	0.0793651	0.0561196	0.0887329	0.0561196	0.0887329	0.0396825	0.0396825	0.0396825	0.0396825	0.0561196	0.0561196	0.0887329	0.112239	0.116517	0.112239
	0.0396825	0.0561196	0.0396825	0.0793651	0.0561196	0.0887329	0.0561196	0.0887329	0.0396825	0.0396825	0.0396825	0.0396825	0.0561196	0.0561196	0.0887329	0.112239	0.116517	0.112239
	0.0396825	0.0561196	0.0396825	0.0793651	0.0561196	0.0887329	0.0561196	0.0887329	0.0396825	0.0396825	0.0396825	0.0396825	0.0561196	0.0561196	0.109551	0.112239	0.116517	0.112239
	0.0396825	0.0561196	0.0396825	0.0793651	0.0561196	0.0887329	0.0561196	0.0887329	0.0396825	0.0396825	0.0396825	0.0396825	0.0561196	0.0561196	0.109551	0.112239	0.119048	0.112239
	0.0396825	0.0561196	0.0396825	0.0793651	0.0561196	0.0887329	0.0561196	0.0887329	0.0396825	0.0396825	0.0396825	0.0396825	0.0561196	0.0561196	0.109551	0.112239	0.119048	0.112239
	0.0396825	0.0561196	0.0396825	0.0793651	0.0561196	0.0887329	0.0561196	0.0887329	0.0396825	0.0396825	0.0396825	0.0396825	0.0561196	0.0561196	0.109551	0.112239	0.119048	0.112239
	0.0396825	0.0561196	0.0396825	0.0793651	0.0561196	0.0887329	0.0561196	0.0887329	0.0396825	0.0396825	0.0396825	0.0396825	0.0561196	0.0561196	0.109551	0.112239	0.119048	0.112239
	0.0396825	0.0561196	0.0396825	0.0793651	0.0561196	0.0887329	0.0561196	0.0887329	0.0396825	0.0396825	0.0396825	0.0396825	0.0561196	0.0561196	0.109551	0.112239	0.119048	0.112239
	0.0396825	0.0561196	0.0396825	0.0793651	0.0561196	0.0887329	0.0561196	0.0887329	0.0396825	0.0396825	0.0396825	0.0396825	0.0561196	0.0561196	0.109551	0.112239	0.119048	0.112239
	0.0396825	0.0561196	0.0396825	0.0793651	0.0561196	0.0887329	0.0561196	0.0887329	0.0396825	0.0396825	0.0396825	0.0396825	0.0561196	0.0561196	0.109551	0.112239	0.119048	0.112239
	0.0396825	0.0561196	0.0396825	0.0793651	0.0561196	0.0887329	0.0561196	0.0887329	0.0396825	0.0396825	0.0396825	0.0396825	0.0561196	0.0561196	0.109551	0.112239	0.119048	0.112239
	0.0396825	0.0561196	0.0396825	0.0793651	0.0561196	0.0887329	0.0561196	0.0887329	0.0396825	0.0396825	0.0396825	0.0396825	0.0561196	0.0561196	0.109551	0.112239	0.119048	0.112239
	0.0396825	0.0561196	0.0396825	0.0793651	0.0561196	0.0887329	0.0561196	0.0887329	0.0396825	0.0396825	0.0396825	0.0396825	0.0561196	0.0561196	0.109551	0.112239	0.119048	0.112239
	0.0396825	0.0561196	0.0396825	0.0793651	0.0561196	0.0887329	0.0561196	0.0887329	0.0396825	0.0396825	0.0396825	0.0396825	0.0561196	0.0561196	0.109551	0.112239	0.119048	0.112239
	0.0396825	0.0561196	0.0396825	0.0793651	0.0561196	0.0887329	0.0561196	0.0887329	0.0396825	0.0396825	0.0396825	0.0396825	0.0561196	0.0561196	0.109551	0.112239	0.119048	0.112239
	0.0396825	0.0561196	0.0396825	0.0793651	0.0561196	0.0887329	0.0561196	0.0887329	0.0396825	0.0396825	0.0396825	0.0396825	0.0561196	0.0561196	0.109551	0.112239	0.119048	0.112239
	0.0396825	0.0561196	0.0396825	0.0793651	0.0561196	0.0887329	0.0561196	0.0887329	0.0396825	0.0396825	0.0396825	0.0396825	0.0561196	0.0561196	0.109551	0.112239	0.119048	0.116517
	0.0396825	0.0561196	0.0396825	0.0793651	0.0561196	0.0887329	0.0561196	0.0887329	0.0396825	0.0396825	0.0396825	0.0396825	0.0561196	0.0561196	0.109551	0.112239	0.119048	0.116517
	0.0396825	0.0561196	0.0396825	0.0793651	0.0561196	0.0887329	0.0561196	0.0887329	0.0396825	0.0396825	0.0396825	0.0396825	0.0561196	0.0561196	0.109551	0.112239	0.119048	0.116517
	0.0396825	0.0561196	0.0396825	0.0793651	0.0561196	0.0887329	0.0561196	0.0887329	0.0396825	0.0396825	0.0396825	0.0396825	0.0561196	0.0561196	0.109551	0.112239	0.119048	0.116517
	0.0396825	0.0561196	0.0396825	0.0793651	0.0561196	0.0887329	0.0561196	0.0887329	0.0396825	0.0396825	0.0396825	0.0396825	0.0561196	0.0561196	0.109551	0.112239	0.119048	0.116517
	0.0396825	0.0561196	0.0396825	0.0793651	0.0561196	0.0887329	0.0561196	0.0887329	0.0396825	0.0396825	0.0396825	0.0396825	0.0561196	0.0561196	0.109551	0.112239	0.119048	0.116517
	0.0396825	0.0561196	0.0396825	0.0793651	0.0561196	0.0887329	0.0561196	0.0887329	0.0396825	0.0396825	0.0396825	0.0396825	0.0561196	0.0561196	0.109551	0.112239	0.119048	0.116517
	0.0396825	0.0561196	0.0396825	0.0793651	0.0561196	0.0887329	0.0561196	0.109551	0.0396825	0.0396825	0.0396825	0.0396825	0.0561196	0.0561196	0.109551	0.112239	0.119048	0.116517
	0.0396825	0.0561196	0.0396825	0.0793651	0.0561196	0.0887329	0.0561196	0.109551	0.0396825	0.0396825	0.0396825	0.0396825	0.0561196	0.0561196	0.109551	0.112239	0.119048	0.116517
	0.0396825	0.0561196	0.0396825	0.0793651	0.0793651	0.0887329	0.0561196	0.109551	0.0396825	0.0396825	0.0396825	0.0396825	0.0561196	0.0561196	0.109551	0.112239	0.119048	0.116517
	0.0396825	0.0561196	0.0396825	0.0793651	0.0793651	0.0887329	0.0561196	0.109551	0.0396825	0.0396825	0.0396825	0.0561196	0.0561196	0.0561196	0.109551	0.112239	0.119048	0.116517
	0.0396825	0.0561196	0.0396825	0.0793651	0.0793651	0.0887329	0.0561196	0.109551	0.0396825	0.0396825	0.0396825	0.0561196	0.0561196	0.0561196	0.109551	0.112239	0.123089	0.116517
	0.0396825	0.0561196	0.0396825	0.0793651	0.0793651	0.0887329	0.0561196	0.109551	0.0396825	0.0396825	0.0396825	0.0561196	0.0561196	0.0561196	0.109551	0.112239	0.123089	0.116517
	0.0396825	0.0793651	0.0396825	0.0793651	0.0793651	0.0887329	0.0561196	0.109551	0.0396825	0.0396825	0.0396825	0.0561196	0.0561196	0.0561196	0.109551	0.112239	0.123089	0.116517
	0.0396825	0.0793651	0.0396825	0.0793651	0.0793651	0.0887329	0.0561196	0.109551	0.0396825	0.0396825	0.0396825	0.0561196	0.0561196	0.0561196	0.109551	0.112239	0.123089	0.116517
	0.0396825	0.0793651	0.0396825	0.0793651	0.0793651	0.0887329	0.0561196	0.109551	0.0396825	0.0396825	0.0396825	0.0561196	0.0561196	0.0561196	0.112239	0.112239	0.123089	0.116517
	0.0396825	0.0793651	0.0396825	0.0793651	0.0793651	0.0887329	0.0561196	0.109551	0.0396825	0.0396825	0.0396825	0.0561196	0.0561196	0.0561196	0.112239	0.112239	0.123089	0.116517
	0.0396825	0.0793651	0.0396825	0.0793651	0.0793651	0.0887329	0.0561196	0.109551	0.0396825	0.0396825	0.0396825	0.0561196	0.0561196	0.0561196	0.112239	0.112239	0.123089	0.116517
	0.0396825	0.0793651	0.0396825	0.0793651	0.0793651	0.0887329	0.0561196	0.109551	0.0396825	0.0396825	0.0396825	0.0561196	0.0561196	0.0793651	0.112239	0.112239	0.125487	0.116517
	0.0396825	0.0793651	0.0396825	0.0793651	0.0793651	0.0887329	0.0561196	0.109551	0.0396825	0.0396825	0.0396825	0.0561196	0.0561196	0.0793651	0.112239	0.112239	0.125487	0.116517
	0.0396825	0.0793651	0.0396825	0.0793651	0.0793651	0.0887329	0.0561196	0.109551	0.0396825	0.0396825	0.0396825	0.0561196	0.0561196	0.0793651	0.112239	0.112239	0.125487	0.116517
	0.0396825	0.0793651	0.0561196	0.0793651	0.0793651	0.0887329	0.0561196	0.109551	0.0396825	0.0396825	0.0396825	0.0561196	0.0561196	0.0793651	0.112239	0.112239	0.125487	0.119048
	0.0396825	0.0793651	0.0561196	0.0793651	0.0793651	0.0887329	0.0561196	0.109551	0.0396825	0.0396825	0.0396825	0.0561196	0.0561196	0.0793651	0.112239	0.112239	0.125487	0.119048
	0.0396825	0.0793651	0.0561196	0.0793651	0.0793651	0.0887329	0.0561196	0.109551	0.0396825	0.0396825	0.0396825	0.0561196	0.0561196	0.0793651	0.112239	0.112239	0.125487	0.119048
	0.0396825	0.0793651	0.0561196	0.0793651	0.0793651	0.0887329	0.0561196	0.109551	0.0396825	0.0396825	0.0396825	0.0561196	0.0561196	0.0793651	0.112239	0.112239	0.125487	0.119048
	0.0396825	0.0793651	0.0561196	0.0793651	0.0793651	0.0887329	0.0561196	0.109551	0.0396825	0.0396825	0.0396825	0.0561196	0.0561196	0.0793651	0.112239	0.112239	0.125487	0.119048
	0.0396825	0.0793651	0.0561196	0.0793651	0.0793651	0.0887329	0.0561196	0.109551	0.0396825	0.0396825	0.0396825	0.0561196	0.0561196	0.0793651	0.112239	0.112239	0.125487	0.119048
	0.0396825	0.0793651	0.0561196	0.0793651	0.0793651	0.0887329	0.0561196	0.109551	0.0396825	0.0396825	0.0396825	0.0561196	0.0561196	0.0793651	0.112239	0.112239	0.125487	0.119048
	0.0396825	0.0793651	0.0561196	0.0793651	0.0793651	0.0887329	0.0561196	0.109551	0.0396825	0.0396825	0.0396825	0.0561196	0.0561196	0.0793651	0.112239	0.112239	0.125487	0.119048
	0.0396825	0.0793651	0.0561196	0.0793651	0.0793651	0.0887329	0.0561196	0.109551	0.0396825	0.0396825	0.0396825	0.0561196	0.0561196	0.0793651	0.112239	0.112239	0.125487	0.119048
	0.0396825	0.0793651	0.0561196	0.0793651	0.0793651	0.0887329	0.0561196	0.112239	0.0396825	0.0396825	0.0396825	0.0561196	0.0561196	0.0793651	0.112239	0.112239	0.125487	0.119048
	0.0396825	0.0793651	0.0561196	0.0793651	0.0793651	0.109551	0.0561196	0.112239	0.0396825	0.0396825	0.0396825	0.0561196	0.0561196	0.0793651	0.112239	0.112239	0.125487	0.119048
	0.0396825	0.0793651	0.0561196	0.0793651	0.0793651	0.109551	0.0561196	0.112239	0.0396825	0.0396825	0.0396825	0.0561196	0.0561196	0.0793651	0.112239	0.116517	0.125487	0.119048
	0.0396825	0.0793651	0.0561196	0.0793651	0.0793651	0.109551	0.0561196	0.112239	0.0396825	0.0396825	0.0396825	0.0561196	0.0561196	0.0793651	0.112239	0.116517	0.125487	0.119048
	0.0396825	0.0793651	0.0561196	0.0793651	0.0793651	0.109551	0.0561196	0.112239	0.0396825	0.0396825	0.0396825	0.0561196	0.0561196	0.0793651	0.112239	0.116517	0.125487	0.119048
	0.0396825	0.0793651	0.0561196	0.0793651	0.0793651	0.109551	0.0561196	0.112239	0.0396825	0.0396825	0.0396825	0.0561196	0.0561196	0.0793651	0.112239	0.116517	0.125487	0.119048
	0.0396825	0.0793651	0.0561196	0.0793651	0.0793651	0.109551	0.0561196	0.112239	0.0396825	0.0396825	0.0396825	0.0561196	0.0561196	0.0793651	0.112239	0.116517	0.125487	0.119048
	0.0396825	0.0793651	0.0561196	0.0793651	0.0793651	0.109551	0.0561196	0.112239	0.0396825	0.0396825	0.0396825	0.0561196	0.0561196	0.0793651	0.112239	0.116517	0.125487	0.119048
	0.0396825	0.0793651	0.0561196	0.0793651	0.0793651	0.109551	0.0561196	0.112239	0.0396825	0.0396825	0.0396825	0.0561196	0.0561196	0.0793651	0.112239	0.116517	0.125487	0.119048
	0.0396825	0.0793651	0.0561196	0.0793651	0.0793651	0.109551	0.0561196	0.112239	0.0396825	0.0396825	0.0396825	0.0561196	0.0561196	0.0793651	0.112239	0.116517	0.135278	0.119048
	0.0396825	0.0793651	0.0561196	0.0793651	0.0793651	0.109551	0.0561196	0.112239	0.0396825	0.0396825	0.0396825	0.0561196	0.0561196	0.0793651	0.112239	0.116517	0.135278	0.119048
	0.0396825	0.0793651	0.0561196	0.0793651	0.0793651	0.112239	0.0561196	0.112239	0.0396825	0.0396825	0.0396825	0.0561196	0.0561196	0.0793651	0.112239	0.116517	0.135278	0.119048
	0.0396825	0.0793651	0.0561196	0.0793651	0.0793651	0.112239	0.0561196	0.112239	0.0396825	0.0396825	0.0396825	0.0561196	0.0561196	0.0793651	0.112239	0.116517	0.135278	0.119048
	0.0396825	0.0793651	0.0561196	0.0793651	0.0793651	0.112239	0.0561196	0.112239	0.0396825	0.0396825	0.0396825	0.0561196	0.0561196	0.0793651	0.112239	0.116517	0.135278	0.119048
	0.0396825	0.0793651	0.0561196	0.0887329	0.0793651	0.112239	0.0561196	0.112239	0.0396825	0.0396825	0.0396825	0.0561196	0.0793651	0.0793651	0.112239	0.116517	0.135278	0.119048
	0.0396825	0.0793651	0.0561196	0.0887329	0.0793651	0.112239	0.0561196	0.112239	0.0396825	0.0561196	0.0396825	0.0561196	0.0793651	0.0793651	0.112239	0.116517	0.135278	0.119048
	0.0396825	0.0793651	0.0561196	0.0887329	0.0793651	0.112239	0.0561196	0.112239	0.0396825	0.0561196	0.0396825	0.0561196	0.0793651	0.0793651	0.112239	0.116517	0.135278	0.119048
	0.0396825	0.0793651	0.0561196	0.0887329	0.0793651	0.112239	0.0561196	0.112239	0.0396825	0.0561196	0.0396825	0.0561196	0.0793651	0.0793651	0.112239	0.116517	0.140979	0.119048
	0.0396825	0.0793651	0.0561196	0.0887329	0.0793651	0.112239	0.0561196	0.112239	0.0396825	0.0561196	0.0396825	0.0561196	0.0793651	0.0793651	0.112239	0.116517	0.140979	0.119048
	0.0396825	0.0793651	0.0561196	0.0887329	0.0793651	0.112239	0.0561196	0.112239	0.0396825	0.0561196	0.0396825	0.0561196	0.0793651	0.0793651	0.112239	0.116517	0.140979	0.119048
	0.0396825	0.0793651	0.0561196	0.0887329	0.0793651	0.112239	0.0561196	0.112239	0.0396825	0.0561196	0.0396825	0.0561196	0.0793651	0.0793651	0.112239	0.116517	0.140979	0.119048
	0.0396825	0.0793651	0.0561196	0.0887329	0.0793651	0.112239	0.0561196	0.112239	0.0396825	0.0561196	0.0396825	0.0561196	0.0793651	0.0793651	0.112239	0.116517	0.140979	0.119048
	0.0396825	0.0793651	0.0561196	0.0887329	0.0793651	0.112239	0.0561196	0.112239	0.0396825	0.0561196	0.0396825	0.0561196	0.0793651	0.0793651	0.112239	0.116517	0.140979	0.119048
	0.0396825	0.0793651	0.0561196	0.0887329	0.0793651	0.112239	0.0561196	0.112239	0.0396825	0.0561196	0.0396825	0.0561196	0.0793651	0.0793651	0.112239	0.116517	0.140979	0.119048
	0.0396825	0.0793651	0.0561196	0.0887329	0.0793651	0.112239	0.0561196	0.112239	0.0396825	0.0561196	0.0396825	0.0561196	0.0793651	0.0793651	0.112239	0.116517	0.140979	0.119048
	0.0396825	0.0793651	0.0561196	0.0887329	0.0793651	0.112239	0.0561196	0.112239	0.0396825	0.0561196	0.0396825	0.0561196	0.0793651	0.0793651	0.112239	0.116517	0.140979	0.119048
	0.0396825	0.0793651	0.0561196	0.0887329	0.0793651	0.112239	0.0561196	0.112239	0.0396825	0.0561196	0.0396825	0.0561196	0.0793651	0.0793651	0.112239	0.116517	0.140979	0.119048
	0.0396825	0.0793651	0.0561196	0.0887329	0.0793651	0.112239	0.0793651	0.112239	0.0396825	0.0561196	0.0396825	0.0561196	0.0793651	0.0793651	0.112239	0.116517	0.140979	0.119048
	0.0396825	0.0793651	0.0561196	0.0887329	0.0793651	0.112239	0.0793651	0.112239	0.0396825	0.0561196	0.0396825	0.0561196	0.0793651	0.0793651	0.112239	0.116517	0.140979	0.119048
	0.0396825	0.0793651	0.0561196	0.0887329	0.0793651	0.112239	0.0793651	0.112239	0.0396825	0.0561196	0.0396825	0.0561196	0.0793651	0.0793651	0.112239	0.116517	0.140979	0.119048
	0.0396825	0.0793651	0.0561196	0.0887329	0.0793651	0.112239	0.0793651	0.112239	0.0396825	0.0561196	0.0396825	0.0561196	0.0793651	0.0793651	0.112239	0.116517	0.143077	0.119048
	0.0396825	0.0793651	0.0561196	0.0887329	0.0793651	0.112239	0.0793651	0.112239	0.0396825	0.0561196	0.0396825	0.0561196	0.0793651	0.0793651	0.116517	0.116517	0.143077	0.119048
	0.0396825	0.0793651	0.0561196	0.0887329	0.0793651	0.112239	0.0793651	0.112239	0.0396825	0.0561196	0.0561196	0.0561196	0.0793651	0.0793651	0.116517	0.119048	0.143077	0.119048
	0.0396825	0.0793651	0.0561196	0.0887329	0.0793651	0.112239	0.0793651	0.112239	0.0396825	0.0561196	0.0561196	0.0561196	0.0793651	0.0793651	0.116517	0.119048	0.143077	0.119048
	0.0396825	0.0793651	0.0561196	0.0887329	0.0793651	0.112239	0.0793651	0.112239	0.0396825	0.0561196	0.0561196	0.0561196	0.0793651	0.0793651	0.116517	0.119048	0.143077	0.119048
	0.0396825	0.0793651	0.0561196	0.0887329	0.0793651	0.112239	0.0793651	0.112239	0.0396825	0.0561196	0.0561196	0.0561196	0.0793651	0.0793651	0.116517	0.119048	0.143077	0.119048
	0.0396825	0.0793651	0.0561196	0.0887329	0.0793651	0.112239	0.0793651	0.112239	0.0396825	0.0561196	0.0561196	0.0561196	0.0793651	0.0793651	0.116517	0.119048	0.143077	0.123089
	0.0396825	0.0793651	0.0561196	0.0887329	0.0793651	0.112239	0.0793651	0.112239	0.0396825	0.0561196	0.0561196	0.0561196	0.0793651	0.0793651	0.116517	0.119048	0.143077	0.123089
	0.0396825	0.0793651	0.0561196	0.0887329	0.0793651	0.112239	0.0793651	0.112239	0.0396825	0.0561196	0.0561196	0.0561196	0.0793651	0.0793651	0.116517	0.119048	0.143077	0.123089
	0.0396825	0.0793651	0.0561196	0.0887329	0.0793651	0.112239	0.0793651	0.112239	0.0396825	0.0561196	0.0561196	0.0561196	0.0793651	0.0793651	0.116517	0.119048	0.143077	0.123089
	0.0396825	0.0793651	0.0561196	0.0887329	0.0793651	0.112239	0.0793651	0.112239	0.0396825	0.0561196	0.0561196	0.0561196	0.0793651	0.0793651	0.116517	0.119048	0.143077	0.123089
	0.0396825	0.0793651	0.0561196	0.0887329	0.0793651	0.112239	0.0793651	0.112239	0.0396825	0.0561196	0.0561196	0.0561196	0.0793651	0.0793651	0.116517	0.119048	0.143077	0.123089
	0.0396825	0.0793651	0.0561196	0.0887329	0.0793651	0.112239	0.0793651	0.112239	0.0396825	0.0561196	0.0561196	0.0561196	0.0793651	0.0793651	0.116517	0.119048	0.143077	0.123089
	0.0396825	0.0793651	0.0561196	0.0887329	0.0793651	0.112239	0.0793651	0.112239	0.0396825	0.0561196	0.0561196	0.0561196	0.0793651	0.0793651	0.116517	0.119048	0.143077	0.123089
	0.0396825	0.0793651	0.0561196	0.0887329	0.0793651	0.112239	0.0793651	0.112239	0.0396825	0.0561196	0.0561196	0.0561196	0.0793651	0.0793651	0.116517	0.119048	0.143077	0.125487
	0.0396825	0.0793651	0.0561196	0.0887329	0.0793651	0.112239	0.0793651	0.112239	0.0396825	0.0561196	0.0561196	0.0561196	0.0793651	0.0793651	0.116517	0.119048	0.143077	0.125487
	0.0396825	0.0793651	0.0561196	0.0887329	0.0793651	0.112239	0.0793651	0.112239	0.0396825	0.0561196	0.0561196	0.0561196	0.0793651	0.0793651	0.116517	0.119048	0.143077	0.125487
	0.0396825	0.0793651	0.0561196	0.0887329	0.0793651	0.112239	0.0793651	0.112239	0.0396825	0.0561196	0.0561196	0.0561196	0.0793651	0.0793651	0.116517	0.119048	0.143077	0.125487
	0.0396825	0.0793651	0.0561196	0.0887329	0.0793651	0.112239	0.0793651	0.112239	0.0396825	0.0561196	0.0561196	0.0561196	0.0793651	0.0793651	0.116517	0.119048	0.143077	0.125487
	0.0396825	0.0793651	0.0561196	0.0887329	0.0793651	0.112239	0.0793651	0.112239	0.0396825	0.0561196	0.0561196	0.0561196	0.0793651	0.0793651	0.116517	0.119048	0.143077	0.125487
	0.0396825	0.0793651	0.0561196	0.0887329	0.0793651	0.112239	0.0793651	0.112239	0.0396825	0.0561196	0.0561196	0.0561196	0.0793651	0.0793651	0.116517	0.119048	0.143077	0.125487
	0.0396825	0.0793651	0.0561196	0.0887329	0.0887329	0.112239	0.0793651	0.112239	0.0396825	0.0561196	0.0561196	0.0793651	0.0793651	0.0793651	0.116517	0.119048	0.143077	0.125487
	0.0396825	0.0793651	0.0561196	0.0887329	0.0887329	0.112239	0.0793651	0.112239	0.0396825	0.0561196	0.0561196	0.0793651	0.0793651	0.0793651	0.116517	0.119048	0.143077	0.125487
	0.0396825	0.0793651	0.0561196	0.0887329	0.0887329	0.112239	0.0793651	0.112239	0.0396825	0.0561196	0.0561196	0.0793651	0.0793651	0.0793651	0.116517	0.119048	0.143077	0.125487
	0.0396825	0.0793651	0.0561196	0.0887329	0.0887329	0.116517	0.0793651	0.112239	0.0396825	0.0561196	0.0561196	0.0793651	0.0793651	0.0793651	0.116517	0.119048	0.143077	0.125487
	0.0396825	0.0793651	0.0561196	0.0887329	0.0887329	0.116517	0.0793651	0.112239	0.0396825	0.0561196	0.0561196	0.0793651	0.0793651	0.0793651	0.116517	0.119048	0.143077	0.125487
	0.0396825	0.0887329	0.0561196	0.109551	0.0887329	0.116517	0.0793651	0.112239	0.0396825	0.0561196	0.0561196	0.0793651	0.0793651	0.0793651	0.116517	0.119048	0.143077	0.125487
	0.0396825	0.0887329	0.0561196	0.109551	0.0887329	0.116517	0.0793651	0.112239	0.0396825	0.0561196	0.0561196	0.0793651	0.0793651	0.0793651	0.116517	0.119048	0.143077	0.125487
	0.0396825	0.0887329	0.0793651	0.109551	0.0887329	0.116517	0.0793651	0.112239	0.0396825	0.0561196	0.0561196	0.0793651	0.0793651	0.0793651	0.116517	0.119048	0.143077	0.125487
	0.0396825	0.0887329	0.0793651	0.109551	0.0887329	0.116517	0.0793651	0.116517	0.0396825	0.0561196	0.0561196	0.0793651	0.0793651	0.0793651	0.116517	0.119048	0.143077	0.125487
	0.0396825	0.0887329	0.0793651	0.109551	0.0887329	0.116517	0.0793651	0.116517	0.0396825	0.0561196	0.0561196	0.0793651	0.0793651	0.0793651	0.116517	0.119048	0.143077	0.125487
	0.0396825	0.0887329	0.0793651	0.109551	0.0887329	0.116517	0.0793651	0.116517	0.0396825	0.0561196	0.0561196	0.0793651	0.0793651	0.0793651	0.116517	0.119048	0.143077	0.125487
	0.0396825	0.0887329	0.0793651	0.109551	0.0887329	0.116517	0.0793651	0.116517	0.0396825	0.0561196	0.0561196	0.0793651	0.0793651	0.0793651	0.116517	0.119048	0.143077	0.125487
	0.0396825	0.0887329	0.0793651	0.109551	0.0887329	0.116517	0.0793651	0.116517	0.0396825	0.0561196	0.0561196	0.0793651	0.0793651	0.0793651	0.116517	0.119048	0.143077	0.125487
	0.0396825	0.0887329	0.0793651	0.109551	0.0887329	0.119048	0.0793651	0.116517	0.0396825	0.0561196	0.0561196	0.0793651	0.0793651	0.0793651	0.119048	0.119048	0.156841	0.125487
	0.0396825	0.0887329	0.0793651	0.109551	0.0887329	0.119048	0.0793651	0.116517	0.0396825	0.0561196	0.0561196	0.0793651	0.0793651	0.0793651	0.119048	0.119048	0.156841	0.135278
	0.0396825	0.0887329	0.0793651	0.109551	0.0887329	0.119048	0.0793651	0.116517	0.0396825	0.0561196	0.0561196	0.0793651	0.0793651	0.0793651	0.119048	0.119048	0.156841	0.135278
	0.0396825	0.0887329	0.0793651	0.109551	0.0887329	0.119048	0.0793651	0.116517	0.0396825	0.0561196	0.0561196	0.0793651	0.0793651	0.0793651	0.119048	0.119048	0.156841	0.135278
	0.0396825	0.0887329	0.0793651	0.109551	0.0887329	0.119048	0.0793651	0.116517	0.0396825	0.0561196	0.0561196	0.0793651	0.0793651	0.0793651	0.119048	0.123089	0.156841	0.135278
	0.0396825	0.0887329	0.0793651	0.109551	0.0887329	0.119048	0.0793651	0.116517	0.0396825	0.0561196	0.0561196	0.0793651	0.0793651	0.0793651	0.119048	0.123089	0.156841	0.135278
	0.0396825	0.0887329	0.0793651	0.112239	0.0887329	0.119048	0.0793651	0.116517	0.0396825	0.0561196	0.0561196	0.0793651	0.0793651	0.0793651	0.119048	0.123089	0.156841	0.135278
	0.0396825	0.0887329	0.0793651	0.112239	0.0887329	0.119048	0.0793651	0.116517	0.0396825	0.0561196	0.0561196	0.0793651	0.0793651	0.0793651	0.119048	0.123089	0.156841	0.135278
	0.0396825	0.0887329	0.0793651	0.112239	0.0887329	0.119048	0.0793651	0.116517	0.0396825	0.0561196	0.0561196	0.0793651	0.0793651	0.0793651	0.119048	0.123089	0.156841	0.135278
	0.0396825	0.0887329	0.0793651	0.112239	0.0887329	0.119048	0.0793651	0.116517	0.0396825	0.0793651	0.0561196	0.0793651	0.0793651	0.0793651	0.119048	0.123089	0.156841	0.135278
	0.0396825	0.0887329	0.0793651	0.112239	0.0887329	0.119048	0.0793651	0.116517	0.0396825	0.0793651	0.0561196	0.0793651	0.0793651	0.0793651	0.119048	0.123089	0.156841	0.135278
	0.0396825	0.0887329	0.0793651	0.112239	0.0887329	0.119048	0.0793651	0.116517	0.0396825	0.0793651	0.0561196	0.0793651	0.0793651	0.0793651	0.119048	0.123089	0.156841	0.135278
	0.0396825	0.0887329	0.0793651	0.112239	0.0887329	0.119048	0.0793651	0.116517	0.0396825	0.0793651	0.0561196	0.0793651	0.0793651	0.0793651	0.119048	0.123089	0.15873	0.135278
	0.0396825	0.0887329	0.0793651	0.112239	0.0887329	0.119048	0.0793651	0.116517	0.0396825	0.0793651	0.0561196	0.0793651	0.0793651	0.0793651	0.119048	0.123089	0.15873	0.135278
	0.0396825	0.0887329	0.0793651	0.112239	0.0887329	0.119048	0.0793651	0.116517	0.0396825	0.0793651	0.0561196	0.0793651	0.0793651	0.0793651	0.119048	0.123089	0.15873	0.140979
	0.0396825	0.0887329	0.0793651	0.112239	0.0887329	0.119048	0.0793651	0.116517	0.0396825	0.0793651	0.0561196	0.0793651	0.0793651	0.0793651	0.119048	0.123089	0.15873	0.140979
	0.0396825	0.0887329	0.0793651	0.112239	0.0887329	0.119048	0.0793651	0.116517	0.0396825	0.0793651	0.0561196	0.0793651	0.0793651	0.0793651	0.119048	0.123089	0.15873	0.140979
	0.0396825	0.0887329	0.0793651	0.112239	0.0887329	0.119048	0.0793651	0.116517	0.0396825	0.0793651	0.0561196	0.0793651	0.0793651	0.0793651	0.119048	0.123089	0.15873	0.140979
	0.0396825	0.0887329	0.0793651	0.112239	0.0887329	0.119048	0.0793651	0.116517	0.0396825	0.0793651	0.0561196	0.0793651	0.0793651	0.0793651	0.119048	0.123089	0.15873	0.140979
	0.0396825	0.0887329	0.0793651	0.112239	0.0887329	0.119048	0.0793651	0.116517	0.0396825	0.0793651	0.0561196	0.0793651	0.0793651	0.0793651	0.119048	0.123089	0.15873	0.140979
	0.0396825	0.0887329	0.0793651	0.112239	0.0887329	0.119048	0.0793651	0.116517	0.0396825	0.0793651	0.0561196	0.0793651	0.0793651	0.0793651	0.119048	0.123089	0.15873	0.140979
	0.0396825	0.0887329	0.0793651	0.112239	0.0887329	0.119048	0.0793651	0.119048	0.0396825	0.0793651	0.0561196	0.0793651	0.0793651	0.0793651	0.119048	0.123089	0.15873	0.140979
	0.0396825	0.0887329	0.0793651	0.112239	0.0887329	0.119048	0.0793651	0.119048	0.0396825	0.0793651	0.0561196	0.0793651	0.0793651	0.0793651	0.119048	0.123089	0.15873	0.140979
	0.0396825	0.0887329	0.0793651	0.112239	0.0887329	0.119048	0.0793651	0.119048	0.0396825	0.0793651	0.0561196	0.0793651	0.0793651	0.0793651	0.119048	0.123089	0.15873	0.140979
	0.0396825	0.0887329	0.0793651	0.112239	0.0887329	0.119048	0.0793651	0.119048	0.0396825	0.0793651	0.0561196	0.0793651	0.0793651	0.0793651	0.119048	0.123089	0.15873	0.140979
	0.0396825	0.0887329	0.0793651	0.112239	0.0887329	0.119048	0.0793651	0.119048	0.0396825	0.0793651	0.0561196	0.0793651	0.0793651	0.0793651	0.119048	0.123089	0.15873	0.140979
	0.0396825	0.0887329	0.0793651	0.112239	0.0887329	0.119048	0.0793651	0.119048	0.0396825	0.0793651	0.0561196	0.0793651	0.0793651	0.0793651	0.119048	0.125487	0.15873	0.140979
	0.0396825	0.0887329	0.0793651	0.112239	0.0887329	0.119048	0.0793651	0.119048	0.0396825	0.0793651	0.0561196	0.0793651	0.0793651	0.0793651	0.119048	0.125487	0.15873	0.140979
	0.0396825	0.0887329	0.0793651	0.112239	0.0887329	0.119048	0.0793651	0.119048	0.0396825	0.0793651	0.0561196	0.0793651	0.0793651	0.0793651	0.119048	0.125487	0.15873	0.140979
	0.0396825	0.0887329	0.0793651	0.112239	0.0887329	0.119048	0.0793651	0.119048	0.0396825	0.0793651	0.0561196	0.0793651	0.0793651	0.0887329	0.119048	0.125487	0.15873	0.140979
	0.0396825	0.0887329	0.0793651	0.112239	0.0887329	0.119048	0.0793651	0.119048	0.0396825	0.0793651	0.0561196	0.0793651	0.0793651	0.0887329	0.119048	0.125487	0.15873	0.143077
	0.0396825	0.0887329	0.0793651	0.112239	0.0887329	0.119048	0.0793651	0.119048	0.0396825	0.0793651	0.0561196	0.0793651	0.0793651	0.0887329	0.119048	0.125487	0.15873	0.143077
	0.0396825	0.0887329	0.0793651	0.112239	0.0887329	0.119048	0.0793651	0.119048	0.0396825	0.0793651	0.0561196	0.0793651	0.0793651	0.0887329	0.119048	0.125487	0.15873	0.143077
	0.0396825	0.0887329	0.0793651	0.112239	0.0887329	0.119048	0.0793651	0.119048	0.0396825	0.0793651	0.0561196	0.0793651	0.0793651	0.0887329	0.119048	0.125487	0.15873	0.143077
	0.0396825	0.0887329	0.0793651	0.112239	0.0887329	0.119048	0.0793651	0.119048	0.0396825	0.0793651	0.0561196	0.0793651	0.0793651	0.0887329	0.119048	0.125487	0.15873	0.143077
	0.0396825	0.0887329	0.0793651	0.112239	0.0887329	0.119048	0.0793651	0.119048	0.0396825	0.0793651	0.0561196	0.0793651	0.0793651	0.0887329	0.119048	0.125487	0.15873	0.143077
	0.0396825	0.0887329	0.0793651	0.112239	0.0887329	0.119048	0.0793651	0.119048	0.0396825	0.0793651	0.0561196	0.0793651	0.0793651	0.0887329	0.119048	0.125487	0.15873	0.143077
	0.0396825	0.0887329	0.0793651	0.112239	0.0887329	0.119048	0.0793651	0.119048	0.0396825	0.0793651	0.0561196	0.0793651	0.0793651	0.0887329	0.119048	0.125487	0.15873	0.143077
	0.0396825	0.0887329	0.0793651	0.112239	0.109551	0.119048	0.0793651	0.119048	0.0396825	0.0793651	0.0561196	0.0793651	0.0793651	0.0887329	0.119048	0.125487	0.15873	0.143077
	0.0396825	0.0887329	0.0793651	0.112239	0.109551	0.119048	0.0793651	0.119048	0.0396825	0.0793651	0.0561196	0.0793651	0.0793651	0.0887329	0.119048	0.125487	0.161783	0.143077
	0.0396825	0.0887329	0.0793651	0.112239	0.109551	0.123089	0.0793651	0.119048	0.0561196	0.0793651	0.0561196	0.0793651	0.0793651	0.0887329	0.123089	0.125487	0.161783	0.143077
	0.0396825	0.0887329	0.0793651	0.112239	0.109551	0.123089	0.0793651	0.119048	0.0561196	0.0793651	0.0561196	0.0793651	0.0793651	0.0887329	0.123089	0.125487	0.161783	0.143077
	0.0396825	0.109551	0.0793651	0.112239	0.109551	0.123089	0.0793651	0.119048	0.0561196	0.0793651	0.0561196	0.0793651	0.0793651	0.0887329	0.123089	0.125487	0.161783	0.143077
	0.0396825	0.109551	0.0793651	0.112239	0.109551	0.123089	0.0793651	0.119048	0.0561196	0.0793651	0.0561196	0.0793651	0.0793651	0.0887329	0.123089	0.125487	0.161783	0.143077
	0.0396825	0.109551	0.0793651	0.112239	0.109551	0.125487	0.0793651	0.119048	0.0561196	0.0793651	0.0561196	0.0793651	0.0793651	0.0887329	0.123089	0.125487	0.161783	0.143077
	0.0396825	0.109551	0.0793651	0.112239	0.109551	0.125487	0.0793651	0.119048	0.0561196	0.0793651	0.0561196	0.0793651	0.0793651	0.0887329	0.123089	0.125487	0.161783	0.143077
	0.0396825	0.109551	0.0793651	0.112239	0.109551	0.125487	0.0793651	0.119048	0.0561196	0.0793651	0.0561196	0.0793651	0.0793651	0.0887329	0.123089	0.125487	0.163615	0.143077
	0.0396825	0.109551	0.0793651	0.112239	0.109551	0.125487	0.0793651	0.119048	0.0561196	0.0793651	0.0561196	0.0793651	0.0793651	0.0887329	0.123089	0.125487	0.163615	0.143077
	0.0396825	0.109551	0.0793651	0.112239	0.109551	0.125487	0.0793651	0.119048	0.0561196	0.0793651	0.0561196	0.0793651	0.0793651	0.0887329	0.123089	0.125487	0.163615	0.143077
	0.0396825	0.109551	0.0793651	0.112239	0.109551	0.125487	0.0793651	0.119048	0.0561196	0.0793651	0.0561196	0.0793651	0.0793651	0.0887329	0.123089	0.125487	0.163615	0.143077
	0.0396825	0.109551	0.0793651	0.112239	0.109551	0.125487	0.0793651	0.119048	0.0561196	0.0793651	0.0561196	0.0793651	0.0793651	0.0887329	0.123089	0.125487	0.163615	0.143077
	0.0396825	0.109551	0.0793651	0.112239	0.109551	0.125487	0.0793651	0.119048	0.0561196	0.0793651	0.0561196	0.0793651	0.0793651	0.0887329	0.123089	0.135278	0.163615	0.143077
	0.0396825	0.109551	0.0793651	0.112239	0.109551	0.125487	0.0793651	0.119048	0.0561196	0.0793651	0.0561196	0.0793651	0.0793651	0.0887329	0.125487	0.135278	0.163615	0.143077
	0.0396825	0.109551	0.0793651	0.112239	0.109551	0.125487	0.0793651	0.119048	0.0561196	0.0793651	0.0561196	0.0793651	0.0793651	0.0887329	0.125487	0.135278	0.163615	0.143077
	0.0396825	0.109551	0.0793651	0.112239	0.109551	0.125487	0.0793651	0.119048	0.0561196	0.0793651	0.0793651	0.0793651	0.0793651	0.0887329	0.125487	0.135278	0.163615	0.143077
	0.0396825	0.109551	0.0793651	0.112239	0.109551	0.125487	0.0793651	0.119048	0.0561196	0.0793651	0.0793651	0.0793651	0.0793651	0.0887329	0.125487	0.135278	0.163615	0.143077
	0.0396825	0.109551	0.0793651	0.112239	0.112239	0.125487	0.0793651	0.119048	0.0561196	0.0793651	0.0793651	0.0793651	0.0887329	0.0887329	0.125487	0.135278	0.163615	0.143077
	0.0396825	0.109551	0.0793651	0.112239	0.112239	0.125487	0.0793651	0.119048	0.0561196	0.0793651	0.0793651	0.0793651	0.0887329	0.0887329	0.125487	0.135278	0.163615	0.143077
	0.0396825	0.109551	0.0793651	0.112239	0.112239	0.125487	0.0793651	0.119048	0.0561196	0.0793651	0.0793651	0.0793651	0.0887329	0.0887329	0.125487	0.135278	0.163615	0.143077
	0.0396825	0.109551	0.0793651	0.112239	0.112239	0.125487	0.0793651	0.119048	0.0561196	0.0793651	0.0793651	0.0793651	0.0887329	0.0887329	0.125487	0.135278	0.163615	0.143077
	0.0396825	0.109551	0.0793651	0.112239	0.112239	0.125487	0.0793651	0.119048	0.0561196	0.0793651	0.0793651	0.0793651	0.0887329	0.0887329	0.125487	0.135278	0.163615	0.143077
	0.0396825	0.109551	0.0793651	0.116517	0.112239	0.125487	0.0793651	0.119048	0.0561196	0.0793651	0.0793651	0.0793651	0.0887329	0.0887329	0.125487	0.135278	0.163615	0.143077
	0.0396825	0.109551	0.0793651	0.116517	0.112239	0.125487	0.0793651	0.119048	0.0561196	0.0793651	0.0793651	0.0793651	0.0887329	0.0887329	0.125487	0.135278	0.163615	0.143077
	0.0396825	0.109551	0.0793651	0.116517	0.112239	0.125487	0.0793651	0.123089	0.0561196	0.0793651	0.0793651	0.0793651	0.0887329	0.0887329	0.125487	0.135278	0.163615	0.143077
	0.0396825	0.109551	0.0793651	0.116517	0.112239	0.125487	0.0793651	0.123089	0.0561196	0.0793651	0.0793651	0.0793651	0.0887329	0.0887329	0.125487	0.135278	0.163615	0.143077
	0.0396825	0.112239	0.0793651	0.116517	0.112239	0.125487	0.0793651	0.123089	0.0561196	0.0793651	0.0793651	0.0793651	0.0887329	0.0887329	0.125487	0.135278	0.166579	0.143077
	0.0396825	0.112239	0.0793651	0.116517	0.112239	0.125487	0.0887329	0.123089	0.0561196	0.0793651	0.0793651	0.0793651	0.0887329	0.0887329	0.125487	0.135278	0.166579	0.143077
	0.0396825	0.112239	0.0793651	0.116517	0.112239	0.125487	0.0887329	0.123089	0.0561196	0.0793651	0.0793651	0.0793651	0.0887329	0.0887329	0.125487	0.140979	0.166579	0.143077
	0.0396825	0.112239	0.0793651	0.116517	0.112239	0.125487	0.0887329	0.123089	0.0561196	0.0793651	0.0793651	0.0793651	0.0887329	0.0887329	0.125487	0.140979	0.166579	0.143077
	0.0396825	0.112239	0.0793651	0.116517	0.112239	0.135278	0.0887329	0.123089	0.0561196	0.0793651	0.0793651	0.0793651	0.0887329	0.0887329	0.125487	0.140979	0.166579	0.143077
	0.0396825	0.112239	0.0793651	0.116517	0.112239	0.135278	0.0887329	0.123089	0.0561196	0.0793651	0.0793651	0.0793651	0.0887329	0.0887329	0.125487	0.140979	0.166579	0.143077
	0.0396825	0.112239	0.0793651	0.116517	0.112239	0.135278	0.0887329	0.123089	0.0561196	0.0793651	0.0793651	0.0793651	0.0887329	0.0887329	0.125487	0.140979	0.166579	0.143077
	0.0396825	0.112239	0.0793651	0.116517	0.112239	0.135278	0.0887329	0.123089	0.0561196	0.0793651	0.0793651	0.0793651	0.0887329	0.0887329	0.125487	0.140979	0.166579	0.143077
	0.0561196	0.112239	0.0793651	0.116517	0.112239	0.140979	0.0887329	0.123089	0.0561196	0.0793651	0.0793651	0.0793651	0.0887329	0.0887329	0.125487	0.140979	0.166579	0.143077
	0.0561196	0.112239	0.0793651	0.116517	0.112239	0.140979	0.0887329	0.123089	0.0561196	0.0793651	0.0793651	0.0793651	0.0887329	0.0887329	0.125487	0.140979	0.168359	0.156841
	0.0561196	0.112239	0.0793651	0.116517	0.112239	0.140979	0.0887329	0.125487	0.0561196	0.0793651	0.0793651	0.0793651	0.0887329	0.0887329	0.135278	0.140979	0.168359	0.156841
	0.0561196	0.112239	0.0793651	0.116517	0.112239	0.140979	0.0887329	0.125487	0.0561196	0.0793651	0.0793651	0.0793651	0.0887329	0.0887329	0.135278	0.140979	0.168359	0.156841
	0.0561196	0.112239	0.0793651	0.116517	0.112239	0.140979	0.0887329	0.125487	0.0561196	0.0793651	0.0793651	0.0887329	0.0887329	0.0887329	0.135278	0.140979	0.168359	0.156841
	0.0561196	0.112239	0.0793651	0.116517	0.112239	0.140979	0.0887329	0.125487	0.0561196	0.0793651	0.0793651	0.0887329	0.0887329	0.0887329	0.135278	0.140979	0.168359	0.156841
	0.0561196	0.112239	0.0793651	0.116517	0.112239	0.140979	0.0887329	0.125487	0.0561196	0.0793651	0.0793651	0.0887329	0.0887329	0.0887329	0.135278	0.140979	0.168359	0.156841
	0.0561196	0.112239	0.0793651	0.119048	0.112239	0.140979	0.0887329	0.125487	0.0561196	0.0793651	0.0793651	0.0887329	0.0887329	0.0887329	0.135278	0.140979	0.168359	0.156841
	0.0561196	0.112239	0.0793651	0.119048	0.112239	0.140979	0.0887329	0.125487	0.0561196	0.0793651	0.0793651	0.0887329	0.0887329	0.0887329	0.135278	0.140979	0.168359	0.156841
	0.0561196	0.112239	0.0793651	0.119048	0.112239	0.140979	0.0887329	0.125487	0.0561196	0.0793651	0.0793651	0.0887329	0.0887329	0.0887329	0.135278	0.140979	0.168359	0.156841
	0.0561196	0.112239	0.0793651	0.119048	0.112239	0.140979	0.0887329	0.125487	0.0561196	0.0793651	0.0793651	0.0887329	0.0887329	0.0887329	0.135278	0.140979	0.168359	0.156841
	0.0561196	0.112239	0.0793651	0.119048	0.112239	0.143077	0.0887329	0.125487	0.0561196	0.0793651	0.0793651	0.0887329	0.0887329	0.0887329	0.135278	0.140979	0.168359	0.156841
	0.0561196	0.112239	0.0793651	0.119048	0.112239	0.143077	0.0887329	0.125487	0.0561196	0.0793651	0.0793651	0.0887329	0.0887329	0.0887329	0.135278	0.140979	0.168359	0.156841
	0.0561196	0.112239	0.0793651	0.119048	0.112239	0.143077	0.0887329	0.125487	0.0561196	0.0793651	0.0793651	0.0887329	0.0887329	0.0887329	0.140979	0.140979	0.168359	0.156841
	0.0561196	0.112239	0.0793651	0.119048	0.112239	0.143077	0.0887329	0.125487	0.0561196	0.0793651	0.0793651	0.0887329	0.0887329	0.0887329	0.140979	0.140979	0.168359	0.156841
	0.0561196	0.112239	0.0793651	0.119048	0.112239	0.143077	0.0887329	0.125487	0.0561196	0.0793651	0.0793651	0.0887329	0.0887329	0.0887329	0.140979	0.140979	0.168359	0.15873
	0.0561196	0.112239	0.0887329	0.119048	0.112239	0.143077	0.0887329	0.125487	0.0561196	0.0793651	0.0793651	0.0887329	0.0887329	0.0887329	0.140979	0.143077	0.168359	0.15873
	0.0561196	0.112239	0.0887329	0.119048	0.112239	0.143077	0.0887329	0.125487	0.0561196	0.0793651	0.0793651	0.0887329	0.0887329	0.0887329	0.140979	0.143077	0.168359	0.15873
	0.0561196	0.112239	0.0887329	0.119048	0.112239	0.143077	0.0887329	0.125487	0.0561196	0.0793651	0.0793651	0.0887329	0.0887329	0.0887329	0.140979	0.143077	0.168359	0.15873
	0.0561196	0.112239	0.0887329	0.119048	0.112239	0.143077	0.0887329	0.125487	0.0561196	0.0793651	0.0793651	0.0887329	0.0887329	0.0887329	0.140979	0.143077	0.168359	0.15873
	0.0561196	0.112239	0.0887329	0.119048	0.116517	0.143077	0.0887329	0.125487	0.0561196	0.0793651	0.0793651	0.0887329	0.0887329	0.0887329	0.140979	0.143077	0.177466	0.15873
	0.0561196	0.112239	0.0887329	0.119048	0.116517	0.143077	0.0887329	0.125487	0.0561196	0.0793651	0.0793651	0.0887329	0.0887329	0.0887329	0.140979	0.143077	0.177466	0.15873
	0.0561196	0.112239	0.0887329	0.119048	0.116517	0.143077	0.0887329	0.125487	0.0561196	0.0793651	0.0793651	0.0887329	0.0887329	0.0887329	0.140979	0.143077	0.177466	0.15873
	0.0561196	0.112239	0.0887329	0.119048	0.116517	0.143077	0.0887329	0.125487	0.0561196	0.0793651	0.0793651	0.0887329	0.0887329	0.0887329	0.143077	0.143077	0.177466	0.15873
	0.0561196	0.112239	0.0887329	0.119048	0.116517	0.143077	0.0887329	0.125487	0.0561196	0.0793651	0.0793651	0.0887329	0.0887329	0.0887329	0.143077	0.143077	0.177466	0.15873
	0.0561196	0.112239	0.0887329	0.119048	0.116517	0.143077	0.0887329	0.125487	0.0561196	0.0793651	0.0793651	0.0887329	0.0887329	0.0887329	0.143077	0.143077	0.177466	0.15873
	0.0561196	0.112239	0.0887329	0.119048	0.116517	0.143077	0.0887329	0.125487	0.0561196	0.0793651	0.0793651	0.0887329	0.0887329	0.0887329	0.143077	0.143077	0.177466	0.15873
	0.0561196	0.112239	0.0887329	0.119048	0.116517	0.143077	0.0887329	0.125487	0.0561196	0.0793651	0.0793651	0.0887329	0.0887329	0.0887329	0.143077	0.143077	0.177466	0.15873
	0.0561196	0.112239	0.0887329	0.119048	0.116517	0.143077	0.0887329	0.125487	0.0561196	0.0793651	0.0793651	0.0887329	0.0887329	0.0887329	0.143077	0.143077	0.177466	0.15873
	0.0561196	0.112239	0.0887329	0.119048	0.116517	0.143077	0.0887329	0.125487	0.0561196	0.0793651	0.0793651	0.0887329	0.0887329	0.0887329	0.143077	0.143077	0.177466	0.15873
	0.0561196	0.112239	0.0887329	0.119048	0.116517	0.143077	0.0887329	0.125487	0.0561196	0.0793651	0.0793651	0.0887329	0.0887329	0.0887329	0.143077	0.143077	0.177466	0.15873
	0.0561196	0.112239	0.0887329	0.119048	0.116517	0.143077	0.0887329	0.125487	0.0561196	0.0793651	0.0793651	0.0887329	0.0887329	0.0887329	0.143077	0.143077	0.177466	0.161783
	0.0561196	0.112239	0.0887329	0.119048	0.116517	0.143077	0.0887329	0.125487	0.0561196	0.0793651	0.0793651	0.0887329	0.0887329	0.0887329	0.143077	0.143077	0.177466	0.161783
	0.0561196	0.112239	0.0887329	0.119048	0.116517	0.143077	0.0887329	0.125487	0.0561196	0.0887329	0.0793651	0.0887329	0.0887329	0.0887329	0.143077	0.143077	0.177466	0.161783
	0.0561196	0.112239	0.0887329	0.119048	0.116517	0.143077	0.0887329	0.135278	0.0561196	0.0887329	0.0793651	0.0887329	0.0887329	0.0887329	0.143077	0.143077	0.177466	0.161783
	0.0561196	0.112239	0.0887329	0.119048	0.116517	0.143077	0.0887329	0.135278	0.0561196	0.0887329	0.0793651	0.0887329	0.0887329	0.0887329	0.143077	0.143077	0.180201	0.161783
	0.0561196	0.116517	0.0887329	0.119048	0.116517	0.143077	0.0887329	0.135278	0.0561196	0.0887329	0.0793651	0.0887329	0.0887329	0.0887329	0.143077	0.143077	0.180201	0.161783
	0.0561196	0.116517	0.0887329	0.119048	0.119048	0.143077	0.0887329	0.135278	0.0561196	0.0887329	0.0793651	0.0887329	0.0887329	0.0887329	0.143077	0.143077	0.180201	0.161783
	0.0561196	0.116517	0.0887329	0.119048	0.119048	0.143077	0.0887329	0.135278	0.0561196	0.0887329	0.0793651	0.0887329	0.0887329	0.0887329	0.143077	0.143077	0.180201	0.161783
	0.0561196	0.116517	0.0887329	0.119048	0.119048	0.143077	0.0887329	0.135278	0.0561196	0.0887329	0.0793651	0.0887329	0.0887329	0.109551	0.143077	0.143077	0.180201	0.161783
	0.0561196	0.116517	0.0887329	0.119048	0.119048	0.143077	0.0887329	0.135278	0.0561196	0.0887329	0.0793651	0.0887329	0.0887329	0.109551	0.143077	0.143077	0.180201	0.161783
	0.0561196	0.116517	0.0887329	0.119048	0.119048	0.143077	0.0887329	0.135278	0.0561196	0.0887329	0.0793651	0.0887329	0.0887329	0.109551	0.143077	0.143077	0.180201	0.161783
	0.0561196	0.116517	0.0887329	0.119048	0.119048	0.156841	0.0887329	0.135278	0.0561196	0.0887329	0.0793651	0.0887329	0.0887329	0.109551	0.143077	0.143077	0.180201	0.161783
	0.0561196	0.116517	0.0887329	0.119048	0.119048	0.156841	0.0887329	0.135278	0.0561196	0.0887329	0.0793651	0.0887329	0.0887329	0.109551	0.143077	0.143077	0.180201	0.161783
	0.0561196	0.116517	0.0887329	0.119048	0.119048	0.156841	0.0887329	0.135278	0.0561196	0.0887329	0.0793651	0.0887329	0.0887329	0.109551	0.143077	0.143077	0.192864	0.161783
	0.0561196	0.116517	0.0887329	0.119048	0.119048	0.156841	0.0887329	0.135278	0.0561196	0.0887329	0.0793651	0.0887329	0.0887329	0.109551	0.143077	0.143077	0.192864	0.161783
	0.0561196	0.116517	0.0887329	0.123089	0.119048	0.156841	0.0887329	0.135278	0.0561196	0.0887329	0.0793651	0.0887329	0.0887329	0.109551	0.143077	0.143077	0.192864	0.161783
	0.0561196	0.116517	0.0887329	0.123089	0.119048	0.156841	0.0887329	0.140979	0.0561196	0.0887329	0.0793651	0.0887329	0.0887329	0.109551	0.143077	0.143077	0.192864	0.163615
	0.0561196	0.116517	0.0887329	0.123089	0.119048	0.15873	0.0887329	0.140979	0.0561196	0.0887329	0.0793651	0.0887329	0.0887329	0.109551	0.143077	0.143077	0.192864	0.163615
	0.0561196	0.116517	0.0887329	0.123089	0.119048	0.15873	0.0887329	0.140979	0.0561196	0.0887329	0.0793651	0.0887329	0.0887329	0.109551	0.143077	0.143077	0.192864	0.163615
	0.0561196	0.116517	0.0887329	0.123089	0.119048	0.15873	0.0887329	0.140979	0.0561196	0.0887329	0.0793651	0.0887329	0.0887329	0.109551	0.143077	0.143077	0.192864	0.163615
	0.0561196	0.119048	0.0887329	0.123089	0.119048	0.15873	0.0887329	0.140979	0.0561196	0.0887329	0.0793651	0.0887329	0.0887329	0.109551	0.143077	0.143077	0.192864	0.163615
	0.0561196	0.119048	0.0887329	0.123089	0.119048	0.15873	0.0887329	0.140979	0.0561196	0.0887329	0.0793651	0.0887329	0.0887329	0.109551	0.156841	0.143077	0.196905	0.163615
	0.0561196	0.119048	0.0887329	0.123089	0.119048	0.15873	0.0887329	0.140979	0.0561196	0.0887329	0.0793651	0.0887329	0.0887329	0.109551	0.156841	0.156841	0.196905	0.163615
	0.0561196	0.119048	0.0887329	0.125487	0.119048	0.15873	0.0887329	0.140979	0.0561196	0.0887329	0.0793651	0.0887329	0.0887329	0.109551	0.156841	0.156841	0.196905	0.163615
	0.0561196	0.119048	0.0887329	0.125487	0.119048	0.15873	0.0887329	0.140979	0.0561196	0.0887329	0.0793651	0.0887329	0.0887329	0.109551	0.156841	0.156841	0.196905	0.163615
	0.0561196	0.119048	0.0887329	0.125487	0.119048	0.15873	0.0887329	0.140979	0.0561196	0.0887329	0.0793651	0.0887329	0.0887329	0.109551	0.156841	0.156841	0.196905	0.163615
	0.0561196	0.119048	0.0887329	0.125487	0.119048	0.15873	0.0887329	0.140979	0.0561196	0.0887329	0.0793651	0.0887329	0.0887329	0.109551	0.156841	0.156841	0.196905	0.163615
	0.0561196	0.119048	0.0887329	0.125487	0.119048	0.15873	0.0887329	0.140979	0.0561196	0.0887329	0.0793651	0.0887329	0.0887329	0.109551	0.156841	0.156841	0.196905	0.163615
	0.0561196	0.119048	0.0887329	0.125487	0.119048	0.15873	0.0887329	0.140979	0.0561196	0.0887329	0.0793651	0.0887329	0.0887329	0.109551	0.156841	0.156841	0.196905	0.163615
	0.0561196	0.119048	0.0887329	0.125487	0.119048	0.15873	0.0887329	0.140979	0.0561196	0.0887329	0.0793651	0.0887329	0.0887329	0.109551	0.156841	0.156841	0.196905	0.163615
	0.0561196	0.119048	0.0887329	0.125487	0.119048	0.15873	0.0887329	0.140979	0.0561196	0.0887329	0.0793651	0.0887329	0.0887329	0.109551	0.156841	0.156841	0.196905	0.163615
	0.0561196	0.119048	0.0887329	0.125487	0.119048	0.15873	0.0887329	0.140979	0.0561196	0.0887329	0.0793651	0.0887329	0.0887329	0.109551	0.156841	0.156841	0.196905	0.163615
	0.0561196	0.119048	0.0887329	0.125487	0.119048	0.15873	0.0887329	0.140979	0.0561196	0.0887329	0.0793651	0.0887329	0.0887329	0.109551	0.156841	0.156841	0.198413	0.163615
	0.0561196	0.119048	0.0887329	0.125487	0.119048	0.15873	0.0887329	0.140979	0.0561196	0.0887329	0.0793651	0.0887329	0.0887329	0.109551	0.156841	0.156841	0.198413	0.163615
	0.0561196	0.119048	0.0887329	0.125487	0.119048	0.15873	0.0887329	0.143077	0.0561196	0.0887329	0.0793651	0.0887329	0.0887329	0.109551	0.156841	0.156841	0.198413	0.163615
	0.0561196	0.119048	0.0887329	0.125487	0.119048	0.15873	0.0887329	0.143077	0.0561196	0.0887329	0.0793651	0.0887329	0.0887329	0.109551	0.156841	0.156841	0.198413	0.163615
	0.0561196	0.119048	0.0887329	0.125487	0.119048	0.15873	0.0887329	0.143077	0.0561196	0.0887329	0.0793651	0.0887329	0.0887329	0.109551	0.15873	0.156841	0.198413	0.163615
	0.0561196	0.119048	0.0887329	0.125487	0.119048	0.15873	0.0887329	0.143077	0.0561196	0.0887329	0.0793651	0.0887329	0.109551	0.109551	0.15873	0.156841	0.198413	0.163615
	0.0561196	0.119048	0.0887329	0.125487	0.119048	0.15873	0.0887329	0.143077	0.0561196	0.0887329	0.0793651	0.0887329	0.109551	0.109551	0.15873	0.156841	0.198413	0.163615
	0.0561196	0.119048	0.0887329	0.125487	0.119048	0.15873	0.0887329	0.143077	0.0561196	0.0887329	0.0793651	0.0887329	0.109551	0.109551	0.15873	0.156841	0.198413	0.163615
	0.0561196	0.119048	0.0887329	0.125487	0.119048	0.15873	0.0887329	0.143077	0.0561196	0.0887329	0.0793651	0.0887329	0.109551	0.109551	0.15873	0.156841	0.198413	0.163615
	0.0561196	0.119048	0.0887329	0.125487	0.119048	0.15873	0.0887329	0.143077	0.0561196	0.0887329	0.0793651	0.0887329	0.109551	0.109551	0.15873	0.156841	0.198413	0.163615
	0.0561196	0.119048	0.0887329	0.125487	0.119048	0.161783	0.0887329	0.143077	0.0561196	0.0887329	0.0793651	0.0887329	0.109551	0.109551	0.15873	0.156841	0.198413	0.163615
	0.0561196	0.119048	0.0887329	0.125487	0.119048	0.161783	0.109551	0.143077	0.0561196	0.0887329	0.0793651	0.0887329	0.109551	0.109551	0.15873	0.156841	0.198413	0.163615
	0.0561196	0.119048	0.0887329	0.125487	0.119048	0.161783	0.109551	0.143077	0.0561196	0.0887329	0.0793651	0.0887329	0.109551	0.109551	0.15873	0.156841	0.198413	0.163615
	0.0561196	0.119048	0.0887329	0.135278	0.119048	0.161783	0.109551	0.143077	0.0561196	0.0887329	0.0793651	0.0887329	0.109551	0.109551	0.15873	0.15873	0.198413	0.166579
	0.0561196	0.119048	0.0887329	0.135278	0.119048	0.161783	0.109551	0.143077	0.0561196	0.0887329	0.0793651	0.109551	0.109551	0.109551	0.15873	0.15873	0.198413	0.166579
	0.0561196	0.119048	0.0887329	0.135278	0.119048	0.161783	0.109551	0.143077	0.0561196	0.0887329	0.0793651	0.109551	0.109551	0.109551	0.15873	0.15873	0.198413	0.166579
	0.0561196	0.119048	0.0887329	0.135278	0.119048	0.163615	0.109551	0.143077	0.0561196	0.0887329	0.0793651	0.109551	0.109551	0.109551	0.15873	0.15873	0.198413	0.166579
	0.0561196	0.119048	0.0887329	0.135278	0.119048	0.163615	0.109551	0.143077	0.0561196	0.0887329	0.0793651	0.109551	0.109551	0.109551	0.15873	0.15873	0.198413	0.166579
	0.0561196	0.119048	0.0887329	0.135278	0.119048	0.163615	0.109551	0.143077	0.0561196	0.0887329	0.0887329	0.109551	0.109551	0.109551	0.15873	0.15873	0.198413	0.168359
	0.0561196	0.119048	0.0887329	0.135278	0.119048	0.163615	0.109551	0.143077	0.0561196	0.0887329	0.0887329	0.109551	0.109551	0.109551	0.15873	0.15873	0.198413	0.168359
	0.0561196	0.119048	0.0887329	0.135278	0.119048	0.163615	0.109551	0.143077	0.0793651	0.0887329	0.0887329	0.109551	0.109551	0.109551	0.15873	0.15873	0.198413	0.168359
	0.0561196	0.119048	0.0887329	0.135278	0.119048	0.163615	0.109551	0.143077	0.0793651	0.0887329	0.0887329	0.109551	0.109551	0.109551	0.15873	0.15873	0.198413	0.168359
	0.0561196	0.119048	0.0887329	0.135278	0.123089	0.163615	0.109551	0.143077	0.0793651	0.0887329	0.0887329	0.109551	0.109551	0.109551	0.15873	0.15873	0.198413	0.168359
	0.0561196	0.119048	0.0887329	0.135278	0.123089	0.163615	0.109551	0.143077	0.0793651	0.0887329	0.0887329	0.109551	0.109551	0.109551	0.15873	0.15873	0.198413	0.168359
	0.0561196	0.119048	0.0887329	0.135278	0.123089	0.163615	0.109551	0.143077	0.0793651	0.0887329	0.0887329	0.109551	0.109551	0.109551	0.15873	0.15873	0.198413	0.168359
	0.0561196	0.119048	0.109551	0.135278	0.123089	0.163615	0.109551	0.143077	0.0793651	0.0887329	0.0887329	0.109551	0.109551	0.112239	0.15873	0.15873	0.198413	0.168359
	0.0561196	0.119048	0.109551	0.140979	0.123089	0.163615	0.109551	0.143077	0.0793651	0.0887329	0.0887329	0.109551	0.109551	0.112239	0.15873	0.15873	0.198413	0.168359
	0.0561196	0.119048	0.109551	0.140979	0.123089	0.163615	0.109551	0.143077	0.0793651	0.0887329	0.0887329	0.109551	0.109551	0.112239	0.15873	0.15873	0.198413	0.168359
	0.0561196	0.119048	0.109551	0.140979	0.125487	0.163615	0.109551	0.143077	0.0793651	0.0887329	0.0887329	0.109551	0.109551	0.112239	0.15873	0.15873	0.198413	0.168359
	0.0561196	0.119048	0.109551	0.140979	0.125487	0.163615	0.109551	0.143077	0.0793651	0.0887329	0.0887329	0.109551	0.109551	0.112239	0.15873	0.15873	0.198413	0.168359
	0.0561196	0.119048	0.109551	0.140979	0.125487	0.163615	0.109551	0.143077	0.0793651	0.0887329	0.0887329	0.112239	0.109551	0.112239	0.161783	0.15873	0.198413	0.168359
	0.0561196	0.119048	0.109551	0.140979	0.125487	0.163615	0.109551	0.143077	0.0793651	0.0887329	0.0887329	0.112239	0.109551	0.112239	0.161783	0.15873	0.198413	0.168359
	0.0561196	0.119048	0.109551	0.140979	0.125487	0.166579	0.109551	0.143077	0.0793651	0.0887329	0.0887329	0.112239	0.109551	0.112239	0.161783	0.15873	0.198413	0.168359
	0.0561196	0.119048	0.109551	0.140979	0.125487	0.166579	0.109551	0.143077	0.0793651	0.0887329	0.0887329	0.112239	0.109551	0.112239	0.161783	0.15873	0.198413	0.168359
	0.0561196	0.119048	0.112239	0.140979	0.125487	0.166579	0.109551	0.143077	0.0793651	0.0887329	0.0887329	0.112239	0.109551	0.112239	0.161783	0.15873	0.198413	0.177466
	0.0561196	0.119048	0.112239	0.140979	0.125487	0.166579	0.109551	0.143077	0.0793651	0.0887329	0.0887329	0.112239	0.109551	0.112239	0.161783	0.15873	0.200863	0.177466
	0.0561196	0.119048	0.112239	0.140979	0.125487	0.166579	0.109551	0.143077	0.0793651	0.0887329	0.0887329	0.112239	0.109551	0.112239	0.161783	0.15873	0.200863	0.177466
	0.0561196	0.123089	0.112239	0.143077	0.125487	0.166579	0.109551	0.156841	0.0793651	0.0887329	0.0887329	0.112239	0.109551	0.112239	0.161783	0.15873	0.200863	0.177466
	0.0561196	0.123089	0.112239	0.143077	0.125487	0.166579	0.109551	0.156841	0.0793651	0.0887329	0.0887329	0.112239	0.109551	0.112239	0.161783	0.15873	0.200863	0.177466
	0.0561196	0.125487	0.112239	0.143077	0.125487	0.168359	0.109551	0.156841	0.0793651	0.0887329	0.0887329	0.112239	0.109551	0.112239	0.161783	0.15873	0.202342	0.177466
	0.0561196	0.125487	0.112239	0.143077	0.125487	0.168359	0.109551	0.156841	0.0793651	0.0887329	0.0887329	0.112239	0.109551	0.112239	0.161783	0.161783	0.202342	0.177466
	0.0561196	0.125487	0.112239	0.143077	0.125487	0.168359	0.109551	0.156841	0.0793651	0.0887329	0.0887329	0.112239	0.109551	0.112239	0.163615	0.161783	0.202342	0.177466
	0.0561196	0.125487	0.112239	0.143077	0.125487	0.168359	0.109551	0.156841	0.0793651	0.0887329	0.0887329	0.112239	0.112239	0.112239	0.163615	0.161783	0.202342	0.177466
	0.0561196	0.125487	0.112239	0.143077	0.125487	0.168359	0.109551	0.156841	0.0793651	0.0887329	0.0887329	0.112239	0.112239	0.112239	0.163615	0.161783	0.208556	0.177466
	0.0561196	0.125487	0.112239	0.143077	0.125487	0.168359	0.109551	0.156841	0.0793651	0.0887329	0.0887329	0.112239	0.112239	0.112239	0.163615	0.161783	0.208556	0.177466
	0.0561196	0.125487	0.112239	0.143077	0.125487	0.168359	0.109551	0.156841	0.0793651	0.0887329	0.0887329	0.112239	0.112239	0.112239	0.163615	0.161783	0.208556	0.177466
	0.0561196	0.125487	0.112239	0.143077	0.125487	0.168359	0.109551	0.156841	0.0793651	0.109551	0.0887329	0.112239	0.112239	0.112239	0.163615	0.161783	0.208556	0.177466
	0.0561196	0.125487	0.112239	0.143077	0.125487	0.168359	0.109551	0.156841	0.0793651	0.109551	0.0887329	0.112239	0.112239	0.112239	0.163615	0.161783	0.208556	0.177466
	0.0561196	0.125487	0.112239	0.143077	0.125487	0.168359	0.109551	0.156841	0.0793651	0.109551	0.0887329	0.112239	0.112239	0.112239	0.163615	0.161783	0.208556	0.177466
	0.0561196	0.125487	0.112239	0.143077	0.125487	0.168359	0.109551	0.156841	0.0793651	0.109551	0.0887329	0.112239	0.112239	0.112239	0.163615	0.161783	0.208556	0.177466
	0.0561196	0.125487	0.112239	0.143077	0.125487	0.168359	0.112239	0.15873	0.0793651	0.109551	0.0887329	0.112239	0.112239	0.112239	0.163615	0.161783	0.208556	0.180201
	0.0561196	0.125487	0.112239	0.143077	0.125487	0.168359	0.112239	0.15873	0.0793651	0.109551	0.0887329	0.112239	0.112239	0.112239	0.163615	0.161783	0.208556	0.180201
	0.0561196	0.125487	0.112239	0.143077	0.125487	0.168359	0.112239	0.15873	0.0793651	0.109551	0.0887329	0.112239	0.112239	0.112239	0.163615	0.161783	0.213697	0.180201
	0.0561196	0.125487	0.112239	0.143077	0.125487	0.168359	0.112239	0.15873	0.0793651	0.109551	0.0887329	0.112239	0.112239	0.112239	0.163615	0.161783	0.213697	0.180201
	0.0561196	0.125487	0.112239	0.143077	0.135278	0.168359	0.112239	0.15873	0.0793651	0.109551	0.0887329	0.112239	0.112239	0.112239	0.163615	0.161783	0.213697	0.192864
	0.0561196	0.125487	0.112239	0.143077	0.135278	0.177466	0.112239	0.15873	0.0793651	0.109551	0.0887329	0.112239	0.112239	0.112239	0.163615	0.163615	0.213697	0.192864
	0.0561196	0.125487	0.112239	0.143077	0.135278	0.177466	0.112239	0.15873	0.0793651	0.109551	0.0887329	0.112239	0.112239	0.112239	0.163615	0.163615	0.213697	0.192864
	0.0561196	0.125487	0.112239	0.143077	0.135278	0.177466	0.112239	0.15873	0.0793651	0.109551	0.0887329	0.112239	0.112239	0.112239	0.163615	0.163615	0.213697	0.192864
	0.0561196	0.125487	0.112239	0.143077	0.135278	0.177466	0.112239	0.15873	0.0793651	0.109551	0.0887329	0.112239	0.112239	0.112239	0.163615	0.163615	0.213697	0.192864
	0.0561196	0.125487	0.112239	0.143077	0.135278	0.177466	0.112239	0.15873	0.0793651	0.112239	0.0887329	0.112239	0.112239	0.112239	0.163615	0.163615	0.213697	0.192864
	0.0561196	0.125487	0.112239	0.143077	0.135278	0.177466	0.112239	0.15873	0.0793651	0.112239	0.0887329	0.112239	0.112239	0.112239	0.166579	0.163615	0.213697	0.192864
	0.0561196	0.125487	0.112239	0.143077	0.140979	0.177466	0.112239	0.15873	0.0793651	0.112239	0.0887329	0.112239	0.112239	0.112239	0.166579	0.163615	0.213697	0.192864
	0.0561196	0.125487	0.112239	0.143077	0.140979	0.177466	0.112239	0.15873	0.0793651	0.112239	0.0887329	0.112239	0.112239	0.112239	0.166579	0.163615	0.213697	0.192864
	0.0561196	0.125487	0.112239	0.143077	0.140979	0.177466	0.112239	0.15873	0.0793651	0.112239	0.0887329	0.112239	0.112239	0.112239	0.166579	0.163615	0.219102	0.192864
	0.0561196	0.125487	0.112239	0.143077	0.140979	0.177466	0.112239	0.15873	0.0793651	0.112239	0.0887329	0.112239	0.112239	0.112239	0.166579	0.163615	0.219102	0.192864
	0.0793651	0.125487	0.112239	0.143077	0.140979	0.177466	0.112239	0.15873	0.0793651	0.112239	0.0887329	0.112239	0.112239	0.112239	0.166579	0.163615	0.219102	0.192864
	0.0793651	0.125487	0.112239	0.143077	0.140979	0.177466	0.112239	0.15873	0.0793651	0.112239	0.0887329	0.112239	0.112239	0.112239	0.166579	0.163615	0.222667	0.192864
	0.0793651	0.135278	0.112239	0.156841	0.140979	0.177466	0.112239	0.15873	0.0793651	0.112239	0.0887329	0.112239	0.112239	0.112239	0.166579	0.163615	0.222667	0.192864
	0.0793651	0.135278	0.112239	0.156841	0.140979	0.177466	0.112239	0.15873	0.0793651	0.112239	0.0887329	0.112239	0.112239	0.112239	0.166579	0.163615	0.222667	0.192864
	0.0793651	0.135278	0.112239	0.156841	0.140979	0.177466	0.112239	0.15873	0.0793651	0.112239	0.0887329	0.112239	0.112239	0.112239	0.166579	0.163615	0.222667	0.192864
	0.0793651	0.135278	0.112239	0.156841	0.140979	0.177466	0.112239	0.15873	0.0793651	0.112239	0.0887329	0.112239	0.112239	0.112239	0.166579	0.163615	0.222667	0.192864
	0.0793651	0.135278	0.112239	0.156841	0.140979	0.180201	0.112239	0.15873	0.0793651	0.112239	0.0887329	0.112239	0.112239	0.112239	0.166579	0.163615	0.224478	0.192864
	0.0793651	0.135278	0.112239	0.156841	0.140979	0.180201	0.112239	0.15873	0.0793651	0.112239	0.0887329	0.112239	0.112239	0.112239	0.166579	0.163615	0.224478	0.192864
	0.0793651	0.135278	0.112239	0.15873	0.143077	0.180201	0.112239	0.15873	0.0793651	0.112239	0.0887329	0.112239	0.112239	0.112239	0.166579	0.163615	0.224478	0.192864
	0.0793651	0.135278	0.112239	0.15873	0.143077	0.180201	0.112239	0.15873	0.0793651	0.112239	0.0887329	0.112239	0.112239	0.112239	0.166579	0.163615	0.224478	0.192864
	0.0793651	0.135278	0.112239	0.15873	0.143077	0.180201	0.112239	0.15873	0.0793651	0.112239	0.0887329	0.112239	0.112239	0.112239	0.168359	0.163615	0.224478	0.192864
	0.0793651	0.135278	0.112239	0.15873	0.143077	0.180201	0.112239	0.15873	0.0793651	0.112239	0.0887329	0.112239	0.112239	0.112239	0.168359	0.163615	0.224478	0.196905
	0.0793651	0.140979	0.112239	0.15873	0.143077	0.180201	0.112239	0.15873	0.0793651	0.112239	0.0887329	0.112239	0.112239	0.112239	0.168359	0.163615	0.224478	0.196905
	0.0793651	0.140979	0.112239	0.15873	0.143077	0.192864	0.112239	0.15873	0.0793651	0.112239	0.0887329	0.112239	0.112239	0.112239	0.168359	0.166579	0.224478	0.196905
	0.0793651	0.140979	0.112239	0.15873	0.143077	0.192864	0.112239	0.161783	0.0793651	0.112239	0.0887329	0.112239	0.112239	0.112239	0.168359	0.166579	0.224478	0.196905
	0.0793651	0.140979	0.112239	0.15873	0.143077	0.192864	0.112239	0.161783	0.0793651	0.112239	0.0887329	0.112239	0.112239	0.112239	0.168359	0.166579	0.224478	0.196905
	0.0793651	0.140979	0.112239	0.15873	0.143077	0.192864	0.112239	0.161783	0.0793651	0.112239	0.0887329	0.112239	0.112239	0.112239	0.168359	0.166579	0.224478	0.196905
	0.0793651	0.140979	0.112239	0.15873	0.143077	0.192864	0.112239	0.161783	0.0793651	0.112239	0.0887329	0.112239	0.112239	0.112239	0.168359	0.166579	0.224478	0.196905
	0.0793651	0.140979	0.112239	0.15873	0.143077	0.192864	0.112239	0.161783	0.0793651	0.112239	0.0887329	0.112239	0.112239	0.112239	0.168359	0.166579	0.224478	0.196905
	0.0793651	0.140979	0.112239	0.15873	0.143077	0.192864	0.112239	0.161783	0.0793651	0.112239	0.0887329	0.112239	0.112239	0.112239	0.168359	0.166579	0.224478	0.196905
	0.0793651	0.140979	0.112239	0.15873	0.143077	0.192864	0.112239	0.161783	0.0793651	0.112239	0.0887329	0.112239	0.112239	0.112239	0.168359	0.166579	0.226175	0.196905
	0.0793651	0.140979	0.112239	0.15873	0.143077	0.192864	0.112239	0.161783	0.0793651	0.112239	0.0887329	0.112239	0.112239	0.112239	0.168359	0.166579	0.226175	0.196905
	0.0793651	0.140979	0.112239	0.15873	0.143077	0.192864	0.112239	0.161783	0.0793651	0.112239	0.0887329	0.112239	0.112239	0.112239	0.168359	0.168359	0.226175	0.196905
	0.0793651	0.140979	0.112239	0.15873	0.143077	0.196905	0.112239	0.161783	0.0793651	0.112239	0.0887329	0.112239	0.112239	0.112239	0.168359	0.168359	0.226175	0.198413
	0.0793651	0.143077	0.116517	0.15873	0.143077	0.196905	0.112239	0.161783	0.0793651	0.112239	0.0887329	0.112239	0.112239	0.112239	0.168359	0.168359	0.226647	0.198413
	0.0793651	0.143077	0.116517	0.15873	0.143077	0.196905	0.112239	0.161783	0.0793651	0.112239	0.0887329	0.112239	0.112239	0.112239	0.168359	0.168359	0.226647	0.198413
	0.0793651	0.143077	0.116517	0.15873	0.143077	0.196905	0.112239	0.161783	0.0793651	0.112239	0.109551	0.112239	0.112239	0.112239	0.168359	0.168359	0.226647	0.198413
	0.0793651	0.143077	0.116517	0.15873	0.143077	0.196905	0.112239	0.161783	0.0793651	0.112239	0.109551	0.112239	0.112239	0.112239	0.168359	0.168359	0.226647	0.198413
	0.0793651	0.143077	0.116517	0.15873	0.143077	0.196905	0.112239	0.163615	0.0793651	0.112239	0.109551	0.116517	0.112239	0.112239	0.168359	0.168359	0.226647	0.198413
	0.0793651	0.143077	0.116517	0.15873	0.143077	0.196905	0.112239	0.163615	0.0793651	0.112239	0.109551	0.116517	0.112239	0.112239	0.168359	0.168359	0.226647	0.198413
	0.0793651	0.143077	0.116517	0.15873	0.143077	0.196905	0.112239	0.163615	0.0793651	0.112239	0.109551	0.116517	0.112239	0.112239	0.168359	0.168359	0.226647	0.198413
	0.0793651	0.143077	0.116517	0.15873	0.143077	0.196905	0.112239	0.163615	0.0793651	0.112239	0.109551	0.116517	0.112239	0.116517	0.168359	0.168359	0.226647	0.198413
	0.0793651	0.143077	0.116517	0.15873	0.143077	0.196905	0.112239	0.163615	0.0793651	0.112239	0.109551	0.116517	0.112239	0.116517	0.177466	0.168359	0.226647	0.198413
	0.0793651	0.143077	0.116517	0.15873	0.143077	0.196905	0.112239	0.163615	0.0793651	0.112239	0.109551	0.116517	0.112239	0.116517	0.177466	0.168359	0.226647	0.198413
	0.0793651	0.143077	0.116517	0.161783	0.143077	0.196905	0.112239	0.163615	0.0793651	0.112239	0.109551	0.116517	0.112239	0.116517	0.177466	0.168359	0.226647	0.198413
	0.0793651	0.143077	0.116517	0.161783	0.143077	0.198413	0.112239	0.163615	0.0793651	0.112239	0.109551	0.116517	0.112239	0.116517	0.177466	0.168359	0.226647	0.198413
	0.0793651	0.143077	0.116517	0.161783	0.143077	0.198413	0.112239	0.163615	0.0793651	0.112239	0.109551	0.116517	0.112239	0.116517	0.177466	0.168359	0.226647	0.198413
	0.0793651	0.143077	0.116517	0.161783	0.143077	0.198413	0.112239	0.163615	0.0793651	0.112239	0.109551	0.116517	0.112239	0.116517	0.177466	0.168359	0.226647	0.198413
	0.0793651	0.143077	0.116517	0.161783	0.143077	0.198413	0.112239	0.163615	0.0793651	0.112239	0.112239	0.116517	0.112239	0.116517	0.177466	0.168359	0.226647	0.198413
	0.0793651	0.143077	0.119048	0.161783	0.143077	0.198413	0.112239	0.163615	0.0793651	0.112239	0.112239	0.116517	0.112239	0.116517	0.177466	0.168359	0.226647	0.198413
	0.0793651	0.143077	0.119048	0.163615	0.143077	0.198413	0.112239	0.163615	0.0793651	0.112239	0.112239	0.116517	0.112239	0.116517	0.177466	0.168359	0.226647	0.198413
	0.0793651	0.143077	0.119048	0.163615	0.143077	0.198413	0.112239	0.163615	0.0793651	0.112239	0.112239	0.116517	0.112239	0.116517	0.177466	0.177466	0.226647	0.198413
	0.0793651	0.143077	0.119048	0.163615	0.143077	0.198413	0.112239	0.163615	0.0793651	0.112239	0.112239	0.116517	0.112239	0.116517	0.177466	0.177466	0.226647	0.198413
	0.0793651	0.143077	0.119048	0.163615	0.143077	0.198413	0.112239	0.163615	0.0793651	0.112239	0.112239	0.119048	0.116517	0.116517	0.177466	0.177466	0.226647	0.198413
	0.0793651	0.143077	0.119048	0.163615	0.143077	0.198413	0.112239	0.163615	0.0793651	0.116517	0.112239	0.119048	0.116517	0.116517	0.177466	0.177466	0.230095	0.198413
	0.0793651	0.143077	0.119048	0.163615	0.143077	0.198413	0.116517	0.163615	0.0793651	0.116517	0.112239	0.119048	0.116517	0.116517	0.177466	0.177466	0.230095	0.198413
	0.0793651	0.143077	0.119048	0.163615	0.143077	0.198413	0.116517	0.166579	0.0793651	0.116517	0.112239	0.119048	0.116517	0.116517	0.177466	0.177466	0.230095	0.198413
	0.0793651	0.143077	0.119048	0.163615	0.143077	0.198413	0.116517	0.166579	0.0793651	0.116517	0.112239	0.119048	0.116517	0.116517	0.177466	0.177466	0.230095	0.198413
	0.0793651	0.143077	0.119048	0.163615	0.143077	0.198413	0.116517	0.166579	0.0793651	0.116517	0.112239	0.119048	0.116517	0.116517	0.177466	0.177466	0.230095	0.198413
	0.0793651	0.143077	0.119048	0.163615	0.143077	0.198413	0.116517	0.166579	0.0793651	0.116517	0.112239	0.119048	0.116517	0.116517	0.177466	0.177466	0.230095	0.198413
	0.0793651	0.143077	0.119048	0.163615	0.143077	0.198413	0.116517	0.166579	0.0793651	0.116517	0.112239	0.119048	0.116517	0.116517	0.180201	0.177466	0.230095	0.198413
	0.0793651	0.143077	0.119048	0.163615	0.143077	0.198413	0.116517	0.166579	0.0793651	0.116517	0.112239	0.119048	0.116517	0.116517	0.180201	0.177466	0.231387	0.198413
	0.0793651	0.143077	0.119048	0.163615	0.143077	0.198413	0.116517	0.166579	0.0793651	0.116517	0.112239	0.119048	0.116517	0.116517	0.180201	0.177466	0.231387	0.198413
	0.0793651	0.143077	0.119048	0.163615	0.143077	0.198413	0.116517	0.168359	0.0793651	0.116517	0.112239	0.119048	0.116517	0.116517	0.180201	0.177466	0.231387	0.198413
	0.0793651	0.143077	0.119048	0.163615	0.143077	0.198413	0.116517	0.168359	0.0793651	0.116517	0.112239	0.119048	0.116517	0.116517	0.180201	0.177466	0.231387	0.198413
	0.0793651	0.143077	0.119048	0.163615	0.143077	0.198413	0.116517	0.168359	0.0793651	0.116517	0.112239	0.119048	0.116517	0.116517	0.180201	0.177466	0.231387	0.198413
	0.0793651	0.143077	0.119048	0.166579	0.156841	0.198413	0.116517	0.168359	0.0793651	0.116517	0.112239	0.119048	0.116517	0.116517	0.180201	0.177466	0.231387	0.198413
	0.0793651	0.143077	0.119048	0.166579	0.156841	0.198413	0.116517	0.168359	0.0793651	0.116517	0.112239	0.119048	0.116517	0.116517	0.180201	0.177466	0.231387	0.198413
	0.0793651	0.143077	0.119048	0.166579	0.156841	0.198413	0.116517	0.168359	0.0793651	0.116517	0.112239	0.119048	0.116517	0.116517	0.180201	0.177466	0.231387	0.198413
	0.0793651	0.143077	0.119048	0.168359	0.156841	0.198413	0.116517	0.168359	0.0793651	0.119048	0.112239	0.119048	0.116517	0.116517	0.180201	0.177466	0.231387	0.198413
	0.0793651	0.143077	0.119048	0.168359	0.156841	0.198413	0.116517	0.168359	0.0793651	0.119048	0.112239	0.119048	0.116517	0.116517	0.180201	0.177466	0.231387	0.200863
	0.0793651	0.143077	0.119048	0.168359	0.156841	0.198413	0.116517	0.168359	0.0793651	0.119048	0.112239	0.119048	0.116517	0.116517	0.180201	0.177466	0.231387	0.200863
	0.0793651	0.143077	0.119048	0.168359	0.156841	0.198413	0.116517	0.168359	0.0793651	0.119048	0.112239	0.119048	0.116517	0.116517	0.180201	0.177466	0.231387	0.200863
	0.0793651	0.143077	0.119048	0.168359	0.156841	0.198413	0.116517	0.168359	0.0793651	0.119048	0.112239	0.119048	0.116517	0.116517	0.180201	0.177466	0.233033	0.200863
	0.0793651	0.143077	0.119048	0.168359	0.156841	0.198413	0.116517	0.168359	0.0793651	0.119048	0.112239	0.119048	0.116517	0.116517	0.180201	0.177466	0.238095	0.200863
	0.0793651	0.156841	0.119048	0.168359	0.156841	0.198413	0.116517	0.168359	0.0793651	0.119048	0.112239	0.119048	0.116517	0.116517	0.180201	0.177466	0.238095	0.200863
	0.0793651	0.156841	0.119048	0.168359	0.156841	0.198413	0.116517	0.168359	0.0793651	0.119048	0.112239	0.119048	0.116517	0.116517	0.180201	0.177466	0.238095	0.200863
	0.0793651	0.156841	0.119048	0.168359	0.156841	0.198413	0.116517	0.168359	0.0793651	0.119048	0.112239	0.119048	0.116517	0.116517	0.180201	0.177466	0.238095	0.200863
	0.0793651	0.156841	0.119048	0.168359	0.156841	0.198413	0.116517	0.168359	0.0793651	0.119048	0.112239	0.119048	0.116517	0.116517	0.192864	0.180201	0.238095	0.202342
	0.0793651	0.156841	0.119048	0.168359	0.15873	0.200863	0.116517	0.168359	0.0793651	0.119048	0.112239	0.119048	0.116517	0.116517	0.192864	0.180201	0.238095	0.202342
	0.0793651	0.156841	0.119048	0.168359	0.15873	0.200863	0.116517	0.168359	0.0793651	0.119048	0.112239	0.119048	0.116517	0.116517	0.192864	0.180201	0.238095	0.202342
	0.0793651	0.156841	0.119048	0.168359	0.15873	0.200863	0.116517	0.168359	0.0793651	0.119048	0.112239	0.119048	0.116517	0.116517	0.192864	0.180201	0.238095	0.202342
	0.0793651	0.156841	0.119048	0.177466	0.15873	0.200863	0.116517	0.168359	0.0793651	0.119048	0.112239	0.119048	0.116517	0.116517	0.192864	0.180201	0.238095	0.202342
	0.0793651	0.15873	0.119048	0.177466	0.15873	0.200863	0.116517	0.177466	0.0793651	0.119048	0.112239	0.119048	0.116517	0.116517	0.192864	0.180201	0.238095	0.202342
	0.0793651	0.15873	0.119048	0.177466	0.15873	0.202342	0.116517	0.177466	0.0793651	0.119048	0.112239	0.119048	0.116517	0.116517	0.192864	0.180201	0.238095	0.202342
	0.0793651	0.15873	0.119048	0.177466	0.15873	0.202342	0.116517	0.177466	0.0793651	0.119048	0.112239	0.119048	0.116517	0.116517	0.192864	0.180201	0.238095	0.202342
	0.0793651	0.15873	0.119048	0.177466	0.15873	0.202342	0.116517	0.177466	0.0793651	0.119048	0.112239	0.119048	0.116517	0.116517	0.192864	0.180201	0.238095	0.202342
	0.0793651	0.15873	0.119048	0.177466	0.15873	0.202342	0.116517	0.177466	0.0793651	0.119048	0.112239	0.119048	0.116517	0.116517	0.196905	0.180201	0.238095	0.202342
	0.0793651	0.15873	0.119048	0.177466	0.15873	0.202342	0.116517	0.177466	0.0793651	0.119048	0.112239	0.123089	0.116517	0.116517	0.196905	0.180201	0.240141	0.202342
	0.0793651	0.15873	0.119048	0.177466	0.15873	0.202342	0.119048	0.177466	0.0793651	0.119048	0.112239	0.123089	0.119048	0.116517	0.196905	0.180201	0.240141	0.202342
	0.0793651	0.15873	0.119048	0.177466	0.15873	0.202342	0.119048	0.177466	0.0793651	0.119048	0.112239	0.123089	0.119048	0.116517	0.196905	0.180201	0.240141	0.202342
	0.0793651	0.15873	0.119048	0.177466	0.15873	0.202342	0.119048	0.177466	0.0793651	0.119048	0.112239	0.123089	0.119048	0.116517	0.196905	0.180201	0.240141	0.208556
	0.0793651	0.15873	0.119048	0.177466	0.15873	0.202342	0.119048	0.177466	0.0793651	0.119048	0.112239	0.123089	0.119048	0.116517	0.196905	0.180201	0.240141	0.208556
	0.0793651	0.15873	0.119048	0.177466	0.15873	0.208556	0.119048	0.177466	0.0793651	0.119048	0.112239	0.123089	0.119048	0.116517	0.196905	0.180201	0.241379	0.208556
	0.0793651	0.15873	0.119048	0.177466	0.15873	0.208556	0.119048	0.177466	0.0793651	0.119048	0.112239	0.123089	0.119048	0.116517	0.196905	0.180201	0.241379	0.208556
	0.0793651	0.15873	0.119048	0.177466	0.15873	0.208556	0.119048	0.177466	0.0793651	0.119048	0.112239	0.123089	0.119048	0.116517	0.196905	0.180201	0.241379	0.208556
	0.0793651	0.15873	0.119048	0.177466	0.15873	0.208556	0.119048	0.177466	0.0793651	0.119048	0.112239	0.123089	0.119048	0.119048	0.196905	0.180201	0.241379	0.208556
	0.0793651	0.15873	0.119048	0.177466	0.15873	0.208556	0.119048	0.177466	0.0793651	0.119048	0.112239	0.123089	0.119048	0.119048	0.196905	0.192864	0.241379	0.208556
	0.0793651	0.15873	0.119048	0.177466	0.15873	0.208556	0.119048	0.177466	0.0793651	0.119048	0.112239	0.123089	0.119048	0.119048	0.196905	0.192864	0.241379	0.208556
	0.0793651	0.15873	0.119048	0.177466	0.15873	0.208556	0.119048	0.177466	0.0793651	0.119048	0.112239	0.125487	0.119048	0.119048	0.196905	0.192864	0.246177	0.213697
	0.0793651	0.15873	0.119048	0.177466	0.15873	0.208556	0.119048	0.177466	0.0793651	0.119048	0.112239	0.125487	0.119048	0.119048	0.196905	0.192864	0.249355	0.213697
	0.0793651	0.15873	0.119048	0.177466	0.15873	0.208556	0.119048	0.177466	0.0793651	0.119048	0.112239	0.125487	0.119048	0.119048	0.196905	0.192864	0.249355	0.213697
	0.0793651	0.15873	0.119048	0.177466	0.15873	0.208556	0.119048	0.177466	0.0793651	0.119048	0.116517	0.125487	0.119048	0.119048	0.196905	0.192864	0.249355	0.213697
	0.0793651	0.15873	0.119048	0.177466	0.15873	0.213697	0.119048	0.177466	0.0793651	0.119048	0.116517	0.125487	0.119048	0.119048	0.198413	0.192864	0.249355	0.213697
	0.0793651	0.15873	0.123089	0.177466	0.15873	0.213697	0.119048	0.177466	0.0793651	0.119048	0.116517	0.125487	0.119048	0.119048	0.198413	0.192864	0.249784	0.213697
	0.0793651	0.15873	0.123089	0.177466	0.15873	0.213697	0.119048	0.177466	0.0793651	0.119048	0.116517	0.125487	0.119048	0.119048	0.198413	0.192864	0.249784	0.213697
	0.0793651	0.15873	0.123089	0.177466	0.15873	0.213697	0.119048	0.177466	0.0793651	0.119048	0.116517	0.125487	0.119048	0.119048	0.198413	0.192864	0.249784	0.213697
	0.0793651	0.15873	0.123089	0.177466	0.15873	0.213697	0.119048	0.177466	0.0793651	0.119048	0.116517	0.125487	0.119048	0.119048	0.198413	0.192864	0.249784	0.213697
	0.0793651	0.15873	0.123089	0.177466	0.15873	0.213697	0.119048	0.180201	0.0887329	0.119048	0.116517	0.125487	0.119048	0.119048	0.198413	0.192864	0.249784	0.213697
	0.0793651	0.15873	0.123089	0.180201	0.15873	0.213697	0.119048	0.180201	0.0887329	0.119048	0.116517	0.125487	0.119048	0.119048	0.198413	0.196905	0.250974	0.213697
	0.0793651	0.15873	0.123089	0.180201	0.15873	0.219102	0.119048	0.180201	0.0887329	0.119048	0.116517	0.125487	0.119048	0.119048	0.198413	0.196905	0.250974	0.213697
	0.0793651	0.15873	0.123089	0.180201	0.15873	0.219102	0.119048	0.180201	0.0887329	0.119048	0.116517	0.125487	0.119048	0.119048	0.198413	0.196905	0.250974	0.213697
	0.0793651	0.15873	0.123089	0.180201	0.15873	0.222667	0.119048	0.180201	0.0887329	0.119048	0.116517	0.125487	0.119048	0.119048	0.198413	0.196905	0.250974	0.213697
	0.0793651	0.15873	0.125487	0.180201	0.15873	0.222667	0.119048	0.180201	0.0887329	0.119048	0.116517	0.125487	0.119048	0.119048	0.198413	0.196905	0.250974	0.213697
	0.0793651	0.15873	0.125487	0.180201	0.15873	0.222667	0.119048	0.180201	0.0887329	0.119048	0.116517	0.125487	0.119048	0.119048	0.198413	0.196905	0.250974	0.219102
	0.0793651	0.15873	0.125487	0.180201	0.15873	0.222667	0.119048	0.180201	0.0887329	0.119048	0.116517	0.125487	0.119048	0.119048	0.198413	0.196905	0.250974	0.219102
	0.0793651	0.161783	0.125487	0.180201	0.15873	0.222667	0.119048	0.180201	0.0887329	0.119048	0.116517	0.125487	0.119048	0.119048	0.198413	0.196905	0.250974	0.219102
	0.0793651	0.161783	0.125487	0.180201	0.15873	0.224478	0.119048	0.180201	0.0887329	0.119048	0.116517	0.125487	0.119048	0.119048	0.198413	0.196905	0.250974	0.219102
	0.0793651	0.161783	0.125487	0.180201	0.15873	0.224478	0.119048	0.180201	0.0887329	0.119048	0.116517	0.125487	0.119048	0.119048	0.198413	0.196905	0.250974	0.219102
	0.0793651	0.161783	0.125487	0.180201	0.15873	0.224478	0.119048	0.180201	0.0887329	0.119048	0.119048	0.125487	0.119048	0.119048	0.198413	0.196905	0.250974	0.219102
	0.0793651	0.161783	0.125487	0.192864	0.15873	0.224478	0.119048	0.192864	0.0887329	0.119048	0.119048	0.125487	0.119048	0.119048	0.198413	0.196905	0.250974	0.219102
	0.0793651	0.161783	0.125487	0.192864	0.15873	0.226175	0.119048	0.192864	0.0887329	0.119048	0.119048	0.125487	0.119048	0.119048	0.198413	0.196905	0.254092	0.219102
	0.0793651	0.161783	0.125487	0.192864	0.15873	0.226175	0.119048	0.192864	0.0887329	0.123089	0.119048	0.125487	0.119048	0.119048	0.198413	0.196905	0.254092	0.219102
	0.0793651	0.161783	0.125487	0.192864	0.15873	0.226175	0.119048	0.192864	0.0887329	0.123089	0.119048	0.125487	0.119048	0.119048	0.198413	0.198413	0.254092	0.219102
	0.0793651	0.161783	0.125487	0.192864	0.15873	0.226647	0.119048	0.192864	0.0887329	0.123089	0.119048	0.125487	0.119048	0.119048	0.198413	0.198413	0.254092	0.219102
	0.0793651	0.161783	0.125487	0.192864	0.15873	0.226647	0.119048	0.192864	0.0887329	0.123089	0.119048	0.125487	0.119048	0.119048	0.198413	0.198413	0.254092	0.219102
	0.0793651	0.163615	0.125487	0.192864	0.15873	0.226647	0.119048	0.192864	0.0887329	0.123089	0.119048	0.125487	0.119048	0.119048	0.198413	0.198413	0.254092	0.219102
	0.0793651	0.163615	0.125487	0.192864	0.161783	0.226647	0.119048	0.192864	0.0887329	0.123089	0.119048	0.125487	0.119048	0.119048	0.198413	0.198413	0.254092	0.219102
	0.0793651	0.163615	0.125487	0.192864	0.161783	0.226647	0.119048	0.192864	0.0887329	0.123089	0.119048	0.125487	0.119048	0.119048	0.198413	0.198413	0.254092	0.219102
	0.0793651	0.163615	0.125487	0.192864	0.161783	0.226647	0.119048	0.192864	0.0887329	0.123089	0.119048	0.125487	0.119048	0.119048	0.198413	0.198413	0.254092	0.219102
	0.0793651	0.163615	0.125487	0.192864	0.161783	0.226647	0.119048	0.192864	0.0887329	0.123089	0.119048	0.125487	0.119048	0.119048	0.198413	0.198413	0.25601	0.219102
	0.0793651	0.163615	0.125487	0.192864	0.161783	0.226647	0.119048	0.192864	0.0887329	0.123089	0.119048	0.125487	0.119048	0.119048	0.198413	0.198413	0.25601	0.219102
	0.0793651	0.163615	0.125487	0.192864	0.161783	0.226647	0.119048	0.192864	0.0887329	0.123089	0.119048	0.125487	0.119048	0.119048	0.198413	0.198413	0.25601	0.219102
	0.0793651	0.163615	0.125487	0.196905	0.163615	0.226647	0.119048	0.192864	0.0887329	0.125487	0.119048	0.125487	0.119048	0.119048	0.198413	0.198413	0.25601	0.219102
	0.0793651	0.163615	0.125487	0.196905	0.163615	0.226647	0.119048	0.192864	0.0887329	0.125487	0.119048	0.125487	0.119048	0.119048	0.198413	0.198413	0.25601	0.222667
	0.0793651	0.163615	0.125487	0.196905	0.163615	0.226647	0.119048	0.196905	0.0887329	0.125487	0.119048	0.125487	0.119048	0.119048	0.198413	0.198413	0.25601	0.222667
	0.0793651	0.163615	0.125487	0.196905	0.163615	0.226647	0.119048	0.196905	0.0887329	0.125487	0.119048	0.135278	0.119048	0.123089	0.198413	0.198413	0.25601	0.222667
	0.0793651	0.163615	0.125487	0.196905	0.163615	0.226647	0.119048	0.196905	0.0887329	0.125487	0.119048	0.135278	0.119048	0.123089	0.198413	0.198413	0.261681	0.222667
	0.0793651	0.163615	0.125487	0.196905	0.163615	0.226647	0.119048	0.196905	0.0887329	0.125487	0.119048	0.135278	0.119048	0.123089	0.198413	0.198413	0.261681	0.222667
	0.0793651	0.163615	0.125487	0.196905	0.163615	0.226647	0.119048	0.196905	0.0887329	0.125487	0.119048	0.135278	0.119048	0.123089	0.198413	0.198413	0.262089	0.222667
	0.0793651	0.163615	0.125487	0.196905	0.163615	0.226647	0.119048	0.196905	0.0887329	0.125487	0.119048	0.135278	0.119048	0.123089	0.198413	0.198413	0.262089	0.222667
	0.0793651	0.163615	0.125487	0.196905	0.163615	0.226647	0.119048	0.196905	0.0887329	0.125487	0.119048	0.135278	0.119048	0.123089	0.198413	0.198413	0.262089	0.222667
	0.0793651	0.163615	0.125487	0.196905	0.163615	0.226647	0.119048	0.196905	0.0887329	0.125487	0.119048	0.135278	0.119048	0.123089	0.198413	0.198413	0.262089	0.222667
	0.0793651	0.163615	0.125487	0.196905	0.163615	0.230095	0.119048	0.196905	0.0887329	0.125487	0.119048	0.135278	0.119048	0.123089	0.198413	0.198413	0.262089	0.222667
	0.0793651	0.163615	0.125487	0.198413	0.163615	0.230095	0.119048	0.196905	0.0887329	0.125487	0.119048	0.135278	0.119048	0.123089	0.198413	0.198413	0.262089	0.222667
	0.0793651	0.163615	0.135278	0.198413	0.163615	0.230095	0.123089	0.196905	0.0887329	0.125487	0.119048	0.135278	0.119048	0.123089	0.198413	0.198413	0.262089	0.222667
	0.0793651	0.163615	0.135278	0.198413	0.163615	0.230095	0.123089	0.196905	0.0887329	0.125487	0.119048	0.135278	0.119048	0.123089	0.198413	0.198413	0.262089	0.224478
	0.0793651	0.163615	0.135278	0.198413	0.163615	0.230095	0.123089	0.196905	0.0887329	0.125487	0.119048	0.135278	0.119048	0.123089	0.198413	0.198413	0.262089	0.224478
	0.0793651	0.163615	0.135278	0.198413	0.163615	0.230095	0.123089	0.196905	0.0887329	0.125487	0.119048	0.135278	0.119048	0.123089	0.198413	0.198413	0.262089	0.224478
	0.0793651	0.163615	0.135278	0.198413	0.163615	0.230095	0.123089	0.196905	0.0887329	0.125487	0.119048	0.135278	0.119048	0.123089	0.198413	0.198413	0.265076	0.224478
	0.0793651	0.166579	0.135278	0.198413	0.163615	0.230095	0.123089	0.196905	0.0887329	0.125487	0.119048	0.135278	0.119048	0.123089	0.198413	0.198413	0.265076	0.224478
	0.0793651	0.166579	0.135278	0.198413	0.163615	0.230095	0.123089	0.198413	0.0887329	0.125487	0.119048	0.135278	0.119048	0.123089	0.198413	0.200863	0.265076	0.224478
	0.0793651	0.166579	0.135278	0.198413	0.163615	0.230095	0.123089	0.198413	0.0887329	0.125487	0.119048	0.135278	0.119048	0.123089	0.198413	0.200863	0.265076	0.224478
	0.0793651	0.166579	0.135278	0.198413	0.163615	0.230095	0.123089	0.198413	0.0887329	0.125487	0.119048	0.135278	0.119048	0.123089	0.198413	0.200863	0.266199	0.224478
	0.0887329	0.166579	0.135278	0.198413	0.163615	0.230095	0.123089	0.198413	0.0887329	0.125487	0.119048	0.140979	0.123089	0.123089	0.200863	0.200863	0.266199	0.224478
	0.0887329	0.166579	0.140979	0.198413	0.163615	0.231387	0.123089	0.198413	0.0887329	0.125487	0.119048	0.140979	0.123089	0.123089	0.200863	0.200863	0.266199	0.224478
	0.0887329	0.166579	0.140979	0.198413	0.163615	0.231387	0.123089	0.198413	0.0887329	0.125487	0.119048	0.140979	0.123089	0.123089	0.200863	0.200863	0.270557	0.224478
	0.0887329	0.166579	0.140979	0.198413	0.163615	0.231387	0.123089	0.198413	0.0887329	0.125487	0.119048	0.140979	0.123089	0.123089	0.200863	0.200863	0.270557	0.224478
	0.0887329	0.168359	0.140979	0.198413	0.166579	0.231387	0.123089	0.198413	0.0887329	0.125487	0.119048	0.140979	0.123089	0.123089	0.200863	0.200863	0.270557	0.224478
	0.0887329	0.168359	0.140979	0.198413	0.166579	0.231387	0.123089	0.198413	0.0887329	0.125487	0.119048	0.140979	0.123089	0.123089	0.200863	0.200863	0.270557	0.224478
	0.0887329	0.168359	0.140979	0.198413	0.166579	0.233033	0.123089	0.198413	0.0887329	0.125487	0.119048	0.140979	0.123089	0.123089	0.200863	0.200863	0.273451	0.224478
	0.0887329	0.168359	0.140979	0.198413	0.166579	0.233033	0.123089	0.198413	0.0887329	0.125487	0.119048	0.140979	0.123089	0.125487	0.202342	0.202342	0.273842	0.224478
	0.0887329	0.168359	0.140979	0.198413	0.166579	0.233033	0.123089	0.198413	0.0887329	0.125487	0.119048	0.140979	0.123089	0.125487	0.202342	0.202342	0.273842	0.224478
	0.0887329	0.168359	0.140979	0.198413	0.166579	0.236388	0.125487	0.198413	0.0887329	0.125487	0.119048	0.140979	0.123089	0.125487	0.202342	0.202342	0.273842	0.224478
	0.0887329	0.168359	0.140979	0.198413	0.166579	0.236388	0.125487	0.198413	0.0887329	0.125487	0.119048	0.140979	0.123089	0.125487	0.202342	0.202342	0.273842	0.224478
	0.0887329	0.168359	0.140979	0.198413	0.168359	0.236388	0.125487	0.198413	0.0887329	0.125487	0.119048	0.143077	0.125487	0.125487	0.202342	0.202342	0.273842	0.226175
	0.0887329	0.168359	0.140979	0.198413	0.168359	0.238095	0.125487	0.198413	0.0887329	0.125487	0.119048	0.143077	0.125487	0.125487	0.202342	0.202342	0.273842	0.226175
	0.0887329	0.168359	0.140979	0.198413	0.168359	0.238095	0.125487	0.198413	0.0887329	0.125487	0.119048	0.143077	0.125487	0.125487	0.202342	0.208556	0.273842	0.226175
	0.0887329	0.168359	0.140979	0.198413	0.168359	0.238095	0.125487	0.198413	0.0887329	0.125487	0.119048	0.143077	0.125487	0.125487	0.202342	0.208556	0.273842	0.226175
	0.0887329	0.168359	0.143077	0.198413	0.168359	0.238095	0.125487	0.198413	0.0887329	0.125487	0.119048	0.143077	0.125487	0.125487	0.202342	0.208556	0.276316	0.226175
	0.0887329	0.177466	0.143077	0.198413	0.168359	0.238095	0.125487	0.198413	0.0887329	0.125487	0.119048	0.143077	0.125487	0.125487	0.202342	0.208556	0.276703	0.226647
	0.0887329	0.177466	0.143077	0.198413	0.168359	0.238095	0.125487	0.198413	0.0887329	0.135278	0.119048	0.143077	0.125487	0.125487	0.208556	0.208556	0.276703	0.226647
	0.0887329	0.177466	0.143077	0.198413	0.168359	0.238095	0.125487	0.198413	0.0887329	0.135278	0.119048	0.143077	0.125487	0.125487	0.208556	0.208556	0.276703	0.226647
	0.0887329	0.177466	0.143077	0.198413	0.168359	0.238095	0.125487	0.198413	0.0887329	0.135278	0.119048	0.143077	0.125487	0.125487	0.208556	0.208556	0.276703	0.226647
	0.0887329	0.177466	0.143077	0.198413	0.168359	0.238095	0.125487	0.198413	0.0887329	0.135278	0.119048	0.143077	0.125487	0.125487	0.208556	0.208556	0.276703	0.226647
	0.0887329	0.177466	0.143077	0.198413	0.168359	0.240141	0.125487	0.198413	0.0887329	0.135278	0.119048	0.143077	0.125487	0.125487	0.213697	0.208556	0.276703	0.226647
	0.0887329	0.177466	0.143077	0.198413	0.168359	0.240141	0.125487	0.198413	0.0887329	0.135278	0.119048	0.143077	0.125487	0.125487	0.213697	0.208556	0.276703	0.226647
	0.0887329	0.177466	0.143077	0.198413	0.168359	0.240141	0.125487	0.198413	0.0887329	0.135278	0.119048	0.143077	0.125487	0.125487	0.213697	0.208556	0.276703	0.226647
	0.0887329	0.177466	0.143077	0.198413	0.168359	0.240141	0.125487	0.198413	0.0887329	0.135278	0.119048	0.143077	0.125487	0.125487	0.213697	0.208556	0.276703	0.226647
	0.0887329	0.177466	0.143077	0.198413	0.168359	0.241379	0.125487	0.198413	0.0887329	0.135278	0.119048	0.143077	0.125487	0.125487	0.213697	0.208556	0.277778	0.226647
	0.0887329	0.177466	0.143077	0.198413	0.168359	0.241379	0.125487	0.198413	0.0887329	0.135278	0.119048	0.143077	0.125487	0.125487	0.213697	0.208556	0.277778	0.226647
	0.0887329	0.177466	0.143077	0.198413	0.168359	0.241379	0.125487	0.198413	0.0887329	0.135278	0.119048	0.143077	0.125487	0.125487	0.213697	0.208556	0.277778	0.226647
	0.0887329	0.177466	0.143077	0.200863	0.168359	0.241379	0.125487	0.198413	0.0887329	0.135278	0.119048	0.143077	0.125487	0.125487	0.213697	0.208556	0.277778	0.226647
	0.0887329	0.177466	0.143077	0.200863	0.168359	0.249355	0.125487	0.198413	0.0887329	0.135278	0.119048	0.143077	0.125487	0.125487	0.213697	0.208556	0.277778	0.226647
	0.0887329	0.177466	0.143077	0.200863	0.168359	0.249355	0.125487	0.198413	0.0887329	0.140979	0.119048	0.143077	0.125487	0.125487	0.213697	0.208556	0.277778	0.226647
	0.0887329	0.177466	0.143077	0.200863	0.177466	0.249355	0.125487	0.198413	0.0887329	0.140979	0.119048	0.143077	0.125487	0.125487	0.213697	0.208556	0.277778	0.226647
	0.0887329	0.177466	0.143077	0.200863	0.177466	0.249784	0.125487	0.198413	0.0887329	0.140979	0.119048	0.143077	0.125487	0.125487	0.213697	0.208556	0.277778	0.226647
	0.0887329	0.177466	0.143077	0.200863	0.177466	0.249784	0.125487	0.198413	0.0887329	0.140979	0.119048	0.143077	0.125487	0.125487	0.213697	0.208556	0.280598	0.226647
	0.0887329	0.177466	0.143077	0.202342	0.177466	0.249784	0.125487	0.198413	0.0887329	0.140979	0.119048	0.143077	0.125487	0.125487	0.213697	0.208556	0.280598	0.226647
	0.0887329	0.180201	0.143077	0.202342	0.177466	0.249784	0.125487	0.198413	0.0887329	0.140979	0.123089	0.143077	0.125487	0.125487	0.213697	0.208556	0.280598	0.226647
	0.0887329	0.180201	0.143077	0.202342	0.177466	0.249784	0.125487	0.198413	0.0887329	0.140979	0.123089	0.143077	0.125487	0.125487	0.219102	0.208556	0.280598	0.226647
	0.0887329	0.180201	0.143077	0.202342	0.177466	0.249784	0.125487	0.198413	0.0887329	0.140979	0.123089	0.143077	0.125487	0.125487	0.219102	0.208556	0.280598	0.226647
	0.0887329	0.180201	0.143077	0.202342	0.177466	0.249784	0.125487	0.200863	0.0887329	0.140979	0.123089	0.143077	0.125487	0.125487	0.219102	0.213697	0.280598	0.226647
	0.0887329	0.180201	0.143077	0.202342	0.177466	0.249784	0.125487	0.200863	0.0887329	0.140979	0.123089	0.143077	0.125487	0.125487	0.219102	0.213697	0.280598	0.226647
	0.0887329	0.180201	0.143077	0.202342	0.177466	0.250974	0.125487	0.200863	0.0887329	0.140979	0.123089	0.143077	0.125487	0.125487	0.219102	0.213697	0.280598	0.226647
	0.0887329	0.180201	0.143077	0.202342	0.177466	0.250974	0.125487	0.200863	0.0887329	0.140979	0.123089	0.143077	0.125487	0.125487	0.219102	0.213697	0.281957	0.226647
	0.0887329	0.180201	0.143077	0.202342	0.177466	0.250974	0.125487	0.200863	0.0887329	0.143077	0.123089	0.143077	0.125487	0.125487	0.219102	0.213697	0.286155	0.230095
	0.0887329	0.180201	0.143077	0.202342	0.177466	0.250974	0.125487	0.200863	0.0887329	0.143077	0.125487	0.143077	0.125487	0.125487	0.219102	0.213697	0.286155	0.230095
	0.0887329	0.180201	0.143077	0.208556	0.177466	0.250974	0.125487	0.200863	0.0887329	0.143077	0.125487	0.143077	0.125487	0.125487	0.219102	0.213697	0.286155	0.230095
	0.0887329	0.180201	0.143077	0.208556	0.177466	0.250974	0.125487	0.200863	0.0887329	0.143077	0.125487	0.143077	0.125487	0.125487	0.219102	0.213697	0.286155	0.230095
	0.0887329	0.180201	0.143077	0.208556	0.177466	0.252493	0.125487	0.200863	0.0887329	0.143077	0.125487	0.143077	0.125487	0.125487	0.219102	0.213697	0.286155	0.230095
	0.0887329	0.180201	0.143077	0.208556	0.177466	0.252493	0.125487	0.200863	0.0887329	0.143077	0.125487	0.143077	0.125487	0.125487	0.219102	0.213697	0.286155	0.230095
	0.0887329	0.192864	0.143077	0.208556	0.177466	0.254092	0.125487	0.200863	0.0887329	0.143077	0.125487	0.143077	0.125487	0.125487	0.219102	0.213697	0.286155	0.230095
	0.0887329	0.192864	0.143077	0.208556	0.177466	0.254092	0.125487	0.200863	0.0887329	0.143077	0.125487	0.143077	0.125487	0.125487	0.222667	0.213697	0.287859	0.230095
	0.0887329	0.192864	0.143077	0.208556	0.177466	0.254092	0.125487	0.202342	0.0887329	0.143077	0.125487	0.143077	0.125487	0.125487	0.222667	0.219102	0.287859	0.230095
	0.0887329	0.192864	0.143077	0.208556	0.177466	0.254092	0.135278	0.202342	0.0887329	0.143077	0.125487	0.143077	0.125487	0.125487	0.222667	0.219102	0.287859	0.230095
	0.0887329	0.192864	0.143077	0.213697	0.177466	0.254092	0.135278	0.202342	0.0887329	0.143077	0.125487	0.143077	0.125487	0.125487	0.222667	0.219102	0.287859	0.230095
	0.0887329	0.192864	0.143077	0.213697	0.177466	0.254092	0.135278	0.202342	0.0887329	0.143077	0.125487	0.143077	0.125487	0.135278	0.222667	0.219102	0.287859	0.230095
	0.0887329	0.192864	0.143077	0.213697	0.177466	0.254092	0.135278	0.202342	0.0887329	0.143077	0.125487	0.143077	0.125487	0.135278	0.222667	0.219102	0.287859	0.230095
	0.0887329	0.192864	0.156841	0.213697	0.177466	0.25601	0.135278	0.202342	0.0887329	0.143077	0.125487	0.143077	0.125487	0.135278	0.222667	0.219102	0.287859	0.230095
	0.0887329	0.192864	0.156841	0.213697	0.180201	0.25601	0.135278	0.202342	0.0887329	0.143077	0.125487	0.143077	0.125487	0.135278	0.222667	0.219102	0.287859	0.230095
	0.0887329	0.192864	0.156841	0.213697	0.180201	0.25601	0.135278	0.202342	0.0887329	0.143077	0.125487	0.156841	0.125487	0.135278	0.222667	0.219102	0.288893	0.231387
	0.0887329	0.192864	0.156841	0.213697	0.180201	0.25601	0.135278	0.202342	0.0887329	0.143077	0.125487	0.156841	0.125487	0.135278	0.222667	0.219102	0.288893	0.231387
	0.0887329	0.196905	0.156841	0.213697	0.180201	0.25601	0.135278	0.202342	0.0887329	0.143077	0.125487	0.156841	0.125487	0.135278	0.222667	0.219102	0.288893	0.231387
	0.0887329	0.196905	0.156841	0.213697	0.180201	0.261681	0.135278	0.202342	0.0887329	0.143077	0.125487	0.156841	0.125487	0.135278	0.222667	0.219102	0.288893	0.231387
	0.0887329	0.196905	0.156841	0.213697	0.180201	0.261681	0.135278	0.202342	0.0887329	0.143077	0.125487	0.156841	0.125487	0.135278	0.222667	0.219102	0.29559	0.231387
	0.0887329	0.196905	0.156841	0.213697	0.180201	0.262089	0.135278	0.202342	0.109551	0.143077	0.125487	0.156841	0.125487	0.135278	0.222667	0.219102	0.29559	0.231387
	0.0887329	0.196905	0.15873	0.213697	0.180201	0.262089	0.135278	0.202342	0.109551	0.143077	0.125487	0.156841	0.125487	0.135278	0.224478	0.219102	0.29559	0.231387
	0.0887329	0.196905	0.15873	0.213697	0.180201	0.262089	0.135278	0.202342	0.109551	0.143077	0.125487	0.15873	0.125487	0.135278	0.224478	0.219102	0.298241	0.233033
	0.0887329	0.196905	0.15873	0.213697	0.180201	0.265076	0.135278	0.208556	0.109551	0.143077	0.125487	0.15873	0.125487	0.135278	0.224478	0.219102	0.2986	0.233033
	0.0887329	0.196905	0.15873	0.213697	0.180201	0.265076	0.135278	0.208556	0.109551	0.143077	0.125487	0.15873	0.125487	0.135278	0.224478	0.219102	0.2986	0.233033
	0.0887329	0.196905	0.15873	0.219102	0.192864	0.265076	0.135278	0.208556	0.109551	0.143077	0.125487	0.15873	0.135278	0.135278	0.224478	0.219102	0.2986	0.233033
	0.0887329	0.196905	0.15873	0.219102	0.192864	0.265076	0.135278	0.208556	0.109551	0.143077	0.125487	0.15873	0.135278	0.135278	0.224478	0.219102	0.2986	0.233033
	0.0887329	0.196905	0.15873	0.219102	0.192864	0.265076	0.135278	0.208556	0.109551	0.143077	0.125487	0.15873	0.135278	0.135278	0.224478	0.219102	0.2986	0.233033
	0.0887329	0.198413	0.15873	0.219102	0.192864	0.265076	0.135278	0.208556	0.109551	0.143077	0.125487	0.15873	0.135278	0.135278	0.224478	0.222667	0.2986	0.233033
	0.0887329	0.198413	0.15873	0.222667	0.192864	0.265076	0.135278	0.208556	0.109551	0.143077	0.125487	0.15873	0.135278	0.135278	0.224478	0.222667	0.2986	0.236388
	0.0887329	0.198413	0.15873	0.222667	0.192864	0.266199	0.135278	0.208556	0.109551	0.143077	0.125487	0.15873	0.135278	0.135278	0.224478	0.222667	0.301225	0.236388
	0.0887329	0.198413	0.15873	0.222667	0.192864	0.266199	0.135278	0.213697	0.109551	0.143077	0.135278	0.15873	0.135278	0.135278	0.224478	0.222667	0.301225	0.236388
	0.0887329	0.198413	0.15873	0.224478	0.192864	0.266199	0.135278	0.213697	0.109551	0.143077	0.135278	0.15873	0.135278	0.135278	0.224478	0.222667	0.301225	0.236388
	0.0887329	0.198413	0.15873	0.224478	0.192864	0.266199	0.135278	0.213697	0.109551	0.143077	0.135278	0.15873	0.135278	0.135278	0.224478	0.222667	0.301225	0.236388
	0.0887329	0.198413	0.15873	0.224478	0.192864	0.270557	0.140979	0.213697	0.109551	0.143077	0.135278	0.15873	0.135278	0.135278	0.224478	0.222667	0.301225	0.236388
	0.0887329	0.198413	0.15873	0.224478	0.192864	0.273451	0.140979	0.213697	0.109551	0.143077	0.135278	0.15873	0.135278	0.135278	0.224478	0.222667	0.301225	0.236388
	0.0887329	0.198413	0.15873	0.224478	0.192864	0.273451	0.140979	0.213697	0.109551	0.143077	0.135278	0.15873	0.135278	0.135278	0.224478	0.222667	0.301225	0.236388
	0.0887329	0.198413	0.15873	0.224478	0.192864	0.273451	0.140979	0.213697	0.109551	0.143077	0.135278	0.15873	0.135278	0.135278	0.226175	0.222667	0.302213	0.236388
	0.0887329	0.198413	0.15873	0.224478	0.196905	0.273451	0.140979	0.213697	0.109551	0.143077	0.135278	0.15873	0.135278	0.135278	0.226175	0.222667	0.302213	0.236388
	0.0887329	0.198413	0.15873	0.224478	0.196905	0.273451	0.140979	0.213697	0.109551	0.143077	0.135278	0.15873	0.135278	0.135278	0.226175	0.222667	0.302213	0.236388
	0.0887329	0.198413	0.15873	0.224478	0.196905	0.273451	0.140979	0.213697	0.109551	0.143077	0.135278	0.15873	0.135278	0.135278	0.226175	0.222667	0.302213	0.238095
	0.0887329	0.198413	0.15873	0.224478	0.196905	0.273842	0.140979	0.213697	0.109551	0.143077	0.135278	0.15873	0.135278	0.140979	0.226175	0.222667	0.302213	0.238095
	0.0887329	0.198413	0.15873	0.226647	0.196905	0.273842	0.140979	0.213697	0.109551	0.143077	0.135278	0.15873	0.135278	0.140979	0.226647	0.222667	0.302213	0.238095
	0.0887329	0.198413	0.15873	0.226647	0.196905	0.273842	0.140979	0.219102	0.109551	0.143077	0.135278	0.15873	0.135278	0.140979	0.226647	0.222667	0.302213	0.238095
	0.0887329	0.198413	0.15873	0.226647	0.196905	0.273842	0.140979	0.219102	0.109551	0.156841	0.135278	0.15873	0.135278	0.140979	0.226647	0.222667	0.306059	0.238095
	0.0887329	0.198413	0.15873	0.226647	0.196905	0.273842	0.140979	0.219102	0.109551	0.156841	0.135278	0.15873	0.135278	0.140979	0.226647	0.222667	0.306408	0.238095
	0.0887329	0.198413	0.15873	0.226647	0.196905	0.273842	0.140979	0.219102	0.109551	0.156841	0.140979	0.15873	0.135278	0.140979	0.226647	0.222667	0.306408	0.238095
	0.0887329	0.198413	0.15873	0.226647	0.196905	0.276316	0.140979	0.219102	0.109551	0.156841	0.140979	0.15873	0.135278	0.140979	0.226647	0.224478	0.306408	0.238095
	0.0887329	0.198413	0.15873	0.226647	0.196905	0.276703	0.140979	0.219102	0.109551	0.156841	0.140979	0.15873	0.135278	0.140979	0.226647	0.224478	0.306408	0.238095
	0.0887329	0.198413	0.15873	0.226647	0.196905	0.276703	0.140979	0.219102	0.109551	0.156841	0.140979	0.15873	0.135278	0.140979	0.226647	0.224478	0.308967	0.238095
	0.0887329	0.198413	0.15873	0.226647	0.196905	0.276703	0.140979	0.219102	0.109551	0.156841	0.140979	0.15873	0.135278	0.140979	0.226647	0.224478	0.308967	0.240141
	0.0887329	0.198413	0.15873	0.226647	0.196905	0.276703	0.140979	0.219102	0.109551	0.156841	0.140979	0.15873	0.135278	0.140979	0.226647	0.224478	0.308967	0.240141
	0.0887329	0.198413	0.15873	0.226647	0.196905	0.276703	0.140979	0.219102	0.109551	0.156841	0.140979	0.15873	0.135278	0.140979	0.226647	0.224478	0.309931	0.240141
	0.0887329	0.198413	0.15873	0.226647	0.196905	0.276703	0.140979	0.222667	0.109551	0.156841	0.140979	0.15873	0.135278	0.140979	0.226647	0.224478	0.309931	0.240141
	0.0887329	0.198413	0.15873	0.226647	0.198413	0.276703	0.140979	0.222667	0.109551	0.15873	0.140979	0.15873	0.140979	0.140979	0.226647	0.224478	0.309931	0.240141
	0.0887329	0.198413	0.15873	0.226647	0.198413	0.277778	0.140979	0.222667	0.109551	0.15873	0.140979	0.15873	0.140979	0.140979	0.226647	0.224478	0.313682	0.240141
	0.0887329	0.198413	0.15873	0.226647	0.198413	0.277778	0.140979	0.222667	0.109551	0.15873	0.140979	0.15873	0.140979	0.140979	0.226647	0.224478	0.31746	0.240141
	0.0887329	0.198413	0.15873	0.226647	0.198413	0.277778	0.140979	0.222667	0.109551	0.15873	0.140979	0.15873	0.140979	0.140979	0.230095	0.224478	0.31746	0.240141
	0.0887329	0.198413	0.15873	0.226647	0.198413	0.277778	0.140979	0.222667	0.109551	0.15873	0.140979	0.15873	0.140979	0.140979	0.230095	0.224478	0.31746	0.240141
	0.0887329	0.198413	0.15873	0.226647	0.198413	0.277778	0.140979	0.222667	0.109551	0.15873	0.140979	0.15873	0.140979	0.140979	0.230095	0.224478	0.31746	0.241379
	0.0887329	0.198413	0.15873	0.230095	0.198413	0.277778	0.140979	0.222667	0.109551	0.15873	0.140979	0.161783	0.140979	0.140979	0.230095	0.224478	0.31746	0.241379
	0.0887329	0.198413	0.15873	0.230095	0.198413	0.277778	0.140979	0.222667	0.109551	0.15873	0.143077	0.161783	0.140979	0.140979	0.230095	0.224478	0.31746	0.241379
	0.0887329	0.198413	0.15873	0.230095	0.198413	0.277778	0.140979	0.222667	0.109551	0.15873	0.143077	0.161783	0.140979	0.140979	0.230095	0.226175	0.31746	0.241379
	0.0887329	0.198413	0.15873	0.230095	0.198413	0.277778	0.140979	0.222667	0.109551	0.15873	0.143077	0.161783	0.140979	0.140979	0.230095	0.226175	0.31746	0.241379
	0.0887329	0.200863	0.15873	0.230095	0.198413	0.277778	0.140979	0.222667	0.109551	0.15873	0.143077	0.161783	0.140979	0.140979	0.230095	0.226175	0.318662	0.241379
	0.0887329	0.200863	0.161783	0.231387	0.198413	0.277778	0.140979	0.222667	0.112239	0.15873	0.143077	0.161783	0.140979	0.140979	0.231387	0.226175	0.319931	0.246177
	0.0887329	0.200863	0.161783	0.231387	0.198413	0.280598	0.140979	0.224478	0.112239	0.15873	0.143077	0.161783	0.140979	0.140979	0.231387	0.226175	0.319931	0.246177
	0.0887329	0.200863	0.161783	0.231387	0.198413	0.280598	0.140979	0.224478	0.112239	0.15873	0.143077	0.161783	0.140979	0.140979	0.231387	0.226175	0.319931	0.246177
	0.0887329	0.200863	0.161783	0.231387	0.198413	0.280598	0.140979	0.224478	0.112239	0.15873	0.143077	0.161783	0.140979	0.140979	0.231387	0.226175	0.319931	0.246177
	0.0887329	0.202342	0.161783	0.231387	0.198413	0.280598	0.143077	0.224478	0.112239	0.15873	0.143077	0.163615	0.140979	0.140979	0.231387	0.226175	0.319931	0.249355
	0.0887329	0.202342	0.161783	0.233033	0.198413	0.280598	0.143077	0.224478	0.112239	0.15873	0.143077	0.163615	0.140979	0.140979	0.231387	0.226175	0.319931	0.249355
	0.0887329	0.202342	0.161783	0.233033	0.198413	0.280598	0.143077	0.224478	0.112239	0.15873	0.143077	0.163615	0.140979	0.140979	0.231387	0.226647	0.319931	0.249355
	0.0887329	0.202342	0.161783	0.233033	0.198413	0.280598	0.143077	0.224478	0.112239	0.15873	0.143077	0.163615	0.140979	0.140979	0.231387	0.226647	0.321456	0.249355
	0.0887329	0.202342	0.161783	0.236388	0.198413	0.280598	0.143077	0.224478	0.112239	0.15873	0.143077	0.163615	0.140979	0.140979	0.231387	0.226647	0.321456	0.249355
	0.0887329	0.202342	0.161783	0.236388	0.198413	0.280598	0.143077	0.224478	0.112239	0.15873	0.143077	0.163615	0.140979	0.143077	0.231387	0.226647	0.321456	0.249355
	0.0887329	0.202342	0.161783	0.236388	0.198413	0.281957	0.143077	0.224478	0.112239	0.15873	0.143077	0.163615	0.140979	0.143077	0.231387	0.226647	0.321456	0.249355
	0.0887329	0.202342	0.161783	0.238095	0.198413	0.281957	0.143077	0.224478	0.112239	0.15873	0.143077	0.163615	0.140979	0.143077	0.231387	0.226647	0.323566	0.249784
	0.0887329	0.202342	0.163615	0.238095	0.198413	0.281957	0.143077	0.224478	0.112239	0.15873	0.143077	0.163615	0.140979	0.143077	0.231387	0.226647	0.323566	0.249784
	0.0887329	0.202342	0.163615	0.238095	0.198413	0.286155	0.143077	0.224478	0.112239	0.15873	0.143077	0.163615	0.140979	0.143077	0.231387	0.226647	0.32599	0.249784
	0.0887329	0.208556	0.163615	0.238095	0.198413	0.286155	0.143077	0.224478	0.112239	0.15873	0.143077	0.163615	0.140979	0.143077	0.231387	0.226647	0.32599	0.249784
	0.0887329	0.208556	0.163615	0.238095	0.198413	0.286155	0.143077	0.224478	0.112239	0.15873	0.143077	0.163615	0.140979	0.143077	0.231387	0.226647	0.32599	0.249784
	0.0887329	0.208556	0.163615	0.238095	0.198413	0.286155	0.143077	0.224478	0.112239	0.15873	0.143077	0.163615	0.140979	0.143077	0.231387	0.226647	0.327231	0.249784
	0.0887329	0.213697	0.163615	0.240141	0.198413	0.286155	0.143077	0.224478	0.112239	0.15873	0.143077	0.163615	0.143077	0.143077	0.231387	0.226647	0.327231	0.249784
	0.0887329	0.213697	0.163615	0.240141	0.198413	0.286155	0.143077	0.224478	0.112239	0.15873	0.143077	0.163615	0.143077	0.143077	0.231387	0.226647	0.327231	0.249784
	0.0887329	0.213697	0.163615	0.240141	0.198413	0.286155	0.143077	0.224478	0.112239	0.15873	0.143077	0.163615	0.143077	0.143077	0.231387	0.226647	0.327231	0.249784
	0.0887329	0.213697	0.163615	0.240141	0.198413	0.286155	0.143077	0.226175	0.112239	0.15873	0.143077	0.163615	0.143077	0.143077	0.231387	0.226647	0.328653	0.250974
	0.0887329	0.213697	0.163615	0.240141	0.198413	0.287859	0.143077	0.226175	0.112239	0.15873	0.143077	0.163615	0.143077	0.143077	0.233033	0.226647	0.328653	0.250974
	0.0887329	0.213697	0.163615	0.240141	0.198413	0.288893	0.143077	0.226175	0.112239	0.15873	0.143077	0.163615	0.143077	0.143077	0.233033	0.226647	0.328722	0.250974
	0.0887329	0.213697	0.163615	0.240141	0.198413	0.288893	0.143077	0.226175	0.112239	0.15873	0.143077	0.163615	0.143077	0.143077	0.233033	0.226647	0.328722	0.250974
	0.0887329	0.213697	0.163615	0.240141	0.198413	0.288893	0.143077	0.226647	0.112239	0.15873	0.143077	0.163615	0.143077	0.143077	0.233033	0.226647	0.328722	0.250974
	0.109551	0.213697	0.163615	0.240141	0.198413	0.288893	0.143077	0.226647	0.112239	0.15873	0.143077	0.163615	0.143077	0.143077	0.233033	0.226647	0.328722	0.250974
	0.109551	0.213697	0.163615	0.241379	0.198413	0.29559	0.143077	0.226647	0.112239	0.15873	0.143077	0.163615	0.143077	0.143077	0.233033	0.226647	0.328722	0.250974
	0.109551	0.213697	0.163615	0.241379	0.198413	0.29559	0.143077	0.226647	0.112239	0.15873	0.143077	0.163615	0.143077	0.143077	0.233033	0.226647	0.328722	0.250974
	0.109551	0.213697	0.163615	0.246177	0.198413	0.29559	0.143077	0.226647	0.112239	0.15873	0.143077	0.163615	0.143077	0.143077	0.233033	0.226647	0.33104	0.250974
	0.109551	0.213697	0.163615	0.246177	0.198413	0.29559	0.143077	0.226647	0.112239	0.15873	0.143077	0.163615	0.143077	0.143077	0.236388	0.226647	0.33104	0.250974
	0.109551	0.219102	0.163615	0.246177	0.198413	0.29559	0.143077	0.226647	0.112239	0.15873	0.143077	0.163615	0.143077	0.143077	0.236388	0.226647	0.33104	0.250974
	0.109551	0.219102	0.163615	0.246177	0.200863	0.29559	0.143077	0.226647	0.112239	0.15873	0.143077	0.163615	0.143077	0.143077	0.236388	0.226647	0.333157	0.252493
	0.109551	0.219102	0.163615	0.246177	0.202342	0.29559	0.143077	0.226647	0.112239	0.15873	0.143077	0.163615	0.143077	0.143077	0.236388	0.226647	0.333157	0.252493
	0.109551	0.219102	0.163615	0.249355	0.202342	0.298241	0.143077	0.226647	0.112239	0.15873	0.143077	0.166579	0.143077	0.143077	0.236388	0.226647	0.333157	0.252493
	0.109551	0.219102	0.163615	0.249355	0.202342	0.298241	0.143077	0.226647	0.112239	0.15873	0.143077	0.166579	0.143077	0.143077	0.236388	0.226647	0.333157	0.252493
	0.109551	0.219102	0.163615	0.249355	0.202342	0.2986	0.143077	0.226647	0.112239	0.15873	0.143077	0.166579	0.143077	0.143077	0.236388	0.226647	0.33341	0.254092
	0.109551	0.219102	0.163615	0.249784	0.202342	0.2986	0.143077	0.226647	0.112239	0.161783	0.143077	0.166579	0.143077	0.143077	0.236388	0.230095	0.33341	0.254092
	0.109551	0.222667	0.163615	0.249784	0.202342	0.2986	0.143077	0.226647	0.112239	0.161783	0.143077	0.166579	0.143077	0.143077	0.238095	0.230095	0.335512	0.254092
	0.109551	0.222667	0.166579	0.249784	0.202342	0.301225	0.143077	0.226647	0.112239	0.161783	0.143077	0.166579	0.143077	0.143077	0.238095	0.230095	0.335512	0.254092
	0.109551	0.222667	0.166579	0.250974	0.202342	0.301225	0.143077	0.226647	0.112239	0.161783	0.143077	0.166579	0.143077	0.143077	0.238095	0.230095	0.335512	0.254092
	0.109551	0.222667	0.166579	0.250974	0.202342	0.301225	0.143077	0.226647	0.112239	0.161783	0.143077	0.166579	0.143077	0.143077	0.238095	0.230095	0.335831	0.254092
	0.109551	0.224478	0.166579	0.250974	0.202342	0.301225	0.143077	0.226647	0.112239	0.161783	0.143077	0.166579	0.143077	0.143077	0.238095	0.230095	0.335831	0.254092
	0.109551	0.224478	0.166579	0.250974	0.202342	0.301225	0.143077	0.226647	0.112239	0.161783	0.143077	0.166579	0.143077	0.143077	0.238095	0.230095	0.335831	0.254092
	0.109551	0.224478	0.166579	0.250974	0.202342	0.301225	0.143077	0.226647	0.112239	0.161783	0.143077	0.166579	0.143077	0.143077	0.238095	0.230095	0.335831	0.254092
	0.109551	0.224478	0.166579	0.250974	0.202342	0.301225	0.143077	0.226647	0.112239	0.161783	0.143077	0.168359	0.143077	0.143077	0.238095	0.230095	0.335831	0.254092
	0.109551	0.224478	0.166579	0.250974	0.208556	0.302213	0.143077	0.226647	0.112239	0.161783	0.143077	0.168359	0.143077	0.143077	0.238095	0.230095	0.335831	0.254092
	0.109551	0.224478	0.166579	0.250974	0.208556	0.302213	0.143077	0.226647	0.112239	0.161783	0.143077	0.168359	0.143077	0.143077	0.238095	0.231387	0.335831	0.254092
	0.109551	0.224478	0.166579	0.252493	0.208556	0.302213	0.143077	0.226647	0.112239	0.161783	0.143077	0.168359	0.143077	0.143077	0.238095	0.231387	0.335831	0.254092
	0.109551	0.224478	0.168359	0.254092	0.208556	0.302213	0.143077	0.230095	0.112239	0.161783	0.143077	0.168359	0.143077	0.143077	0.238095	0.231387	0.336718	0.254092
	0.109551	0.224478	0.168359	0.254092	0.208556	0.302213	0.143077	0.230095	0.112239	0.161783	0.143077	0.168359	0.143077	0.143077	0.240141	0.231387	0.336718	0.254092
	0.109551	0.224478	0.168359	0.254092	0.208556	0.302213	0.143077	0.230095	0.112239	0.163615	0.143077	0.168359	0.143077	0.143077	0.240141	0.231387	0.338167	0.25601
	0.109551	0.224478	0.168359	0.254092	0.208556	0.302213	0.143077	0.230095	0.112239	0.163615	0.143077	0.168359	0.143077	0.143077	0.240141	0.231387	0.338167	0.25601
	0.109551	0.224478	0.168359	0.254092	0.208556	0.302213	0.143077	0.230095	0.112239	0.163615	0.156841	0.168359	0.143077	0.143077	0.240141	0.231387	0.339048	0.25601
	0.109551	0.224478	0.168359	0.254092	0.208556	0.302213	0.143077	0.230095	0.112239	0.163615	0.156841	0.168359	0.143077	0.156841	0.240141	0.231387	0.339048	0.25601
	0.112239	0.224478	0.168359	0.254092	0.208556	0.302213	0.143077	0.230095	0.112239	0.163615	0.156841	0.168359	0.143077	0.156841	0.240141	0.231387	0.339048	0.261681
	0.112239	0.226175	0.168359	0.254092	0.208556	0.306059	0.143077	0.230095	0.112239	0.163615	0.156841	0.168359	0.143077	0.156841	0.240141	0.231387	0.339048	0.261681
	0.112239	0.226175	0.168359	0.254092	0.208556	0.306408	0.143077	0.230095	0.112239	0.163615	0.156841	0.168359	0.143077	0.156841	0.240141	0.233033	0.340421	0.261681
	0.112239	0.226175	0.168359	0.25601	0.208556	0.306408	0.143077	0.230095	0.112239	0.163615	0.156841	0.168359	0.143077	0.156841	0.240141	0.233033	0.340421	0.261681
	0.112239	0.226647	0.168359	0.261681	0.213697	0.306408	0.143077	0.230095	0.112239	0.163615	0.156841	0.168359	0.143077	0.156841	0.241379	0.233033	0.340421	0.261681
	0.112239	0.226647	0.168359	0.261681	0.213697	0.306408	0.143077	0.231387	0.112239	0.163615	0.156841	0.177466	0.143077	0.156841	0.241379	0.233033	0.340421	0.261681
	0.112239	0.226647	0.168359	0.261681	0.213697	0.306408	0.143077	0.231387	0.112239	0.163615	0.156841	0.177466	0.143077	0.156841	0.241379	0.233033	0.341362	0.261681
	0.112239	0.226647	0.168359	0.262089	0.213697	0.306408	0.143077	0.231387	0.112239	0.163615	0.15873	0.177466	0.143077	0.156841	0.241379	0.233033	0.344771	0.261681
	0.112239	0.226647	0.168359	0.262089	0.213697	0.306408	0.143077	0.231387	0.112239	0.163615	0.15873	0.177466	0.143077	0.156841	0.241379	0.233033	0.344771	0.262089
	0.112239	0.226647	0.168359	0.262089	0.213697	0.306408	0.143077	0.231387	0.112239	0.163615	0.15873	0.177466	0.143077	0.156841	0.241379	0.236388	0.345082	0.262089
	0.112239	0.226647	0.168359	0.262089	0.213697	0.306408	0.143077	0.231387	0.112239	0.163615	0.15873	0.177466	0.143077	0.156841	0.241379	0.236388	0.345082	0.262089
	0.112239	0.226647	0.168359	0.262089	0.213697	0.308967	0.143077	0.231387	0.112239	0.163615	0.15873	0.177466	0.143077	0.156841	0.241379	0.236388	0.345082	0.262089
	0.112239	0.226647	0.168359	0.262089	0.213697	0.308967	0.143077	0.233033	0.112239	0.163615	0.15873	0.177466	0.143077	0.156841	0.246177	0.236388	0.345082	0.262089
	0.112239	0.226647	0.168359	0.262089	0.213697	0.308967	0.143077	0.233033	0.112239	0.163615	0.15873	0.177466	0.143077	0.156841	0.246177	0.236388	0.345082	0.262089
	0.112239	0.226647	0.177466	0.262089	0.219102	0.308967	0.143077	0.233033	0.112239	0.163615	0.15873	0.177466	0.143077	0.156841	0.246177	0.236388	0.34729	0.262089
	0.112239	0.226647	0.177466	0.262089	0.219102	0.308967	0.143077	0.233033	0.112239	0.163615	0.15873	0.177466	0.143077	0.156841	0.249355	0.238095	0.351795	0.262089
	0.112239	0.226647	0.177466	0.262089	0.219102	0.309931	0.143077	0.233033	0.112239	0.163615	0.15873	0.177466	0.143077	0.156841	0.249355	0.238095	0.351795	0.262089
	0.112239	0.226647	0.177466	0.262089	0.219102	0.309931	0.143077	0.233033	0.112239	0.163615	0.15873	0.177466	0.143077	0.156841	0.249355	0.238095	0.351795	0.262089
	0.112239	0.226647	0.177466	0.266199	0.219102	0.309931	0.156841	0.236388	0.112239	0.163615	0.15873	0.177466	0.143077	0.15873	0.249355	0.238095	0.351795	0.262089
	0.112239	0.226647	0.177466	0.266199	0.219102	0.313682	0.156841	0.236388	0.112239	0.163615	0.15873	0.177466	0.143077	0.15873	0.249784	0.238095	0.354091	0.265076
	0.112239	0.230095	0.177466	0.266199	0.222667	0.31746	0.156841	0.236388	0.112239	0.166579	0.15873	0.177466	0.143077	0.15873	0.249784	0.238095	0.354091	0.265076
	0.112239	0.230095	0.177466	0.266199	0.222667	0.31746	0.156841	0.236388	0.112239	0.166579	0.15873	0.177466	0.143077	0.15873	0.249784	0.238095	0.354091	0.265076
	0.112239	0.230095	0.177466	0.266199	0.222667	0.31746	0.156841	0.236388	0.112239	0.166579	0.15873	0.177466	0.143077	0.15873	0.249784	0.240141	0.354931	0.265076
	0.112239	0.230095	0.177466	0.266199	0.222667	0.31746	0.156841	0.236388	0.112239	0.166579	0.15873	0.177466	0.143077	0.15873	0.249784	0.240141	0.354931	0.265076
	0.112239	0.230095	0.177466	0.266199	0.224478	0.31746	0.156841	0.236388	0.112239	0.166579	0.15873	0.177466	0.143077	0.15873	0.249784	0.240141	0.354931	0.265076
	0.112239	0.230095	0.177466	0.270557	0.224478	0.31746	0.156841	0.236388	0.112239	0.166579	0.15873	0.177466	0.143077	0.15873	0.249784	0.240141	0.354931	0.265076
	0.112239	0.230095	0.177466	0.270557	0.224478	0.31746	0.156841	0.238095	0.112239	0.166579	0.15873	0.177466	0.143077	0.15873	0.250974	0.240141	0.354931	0.265076
	0.112239	0.230095	0.177466	0.270557	0.224478	0.318662	0.156841	0.238095	0.112239	0.168359	0.15873	0.177466	0.143077	0.15873	0.250974	0.240141	0.356007	0.265076
	0.112239	0.230095	0.177466	0.270557	0.224478	0.319931	0.156841	0.238095	0.112239	0.168359	0.15873	0.177466	0.143077	0.15873	0.250974	0.240141	0.356007	0.266199
	0.112239	0.231387	0.177466	0.270557	0.224478	0.319931	0.156841	0.238095	0.112239	0.168359	0.15873	0.177466	0.143077	0.15873	0.252493	0.240141	0.356007	0.266199
	0.112239	0.231387	0.177466	0.270557	0.224478	0.319931	0.156841	0.238095	0.112239	0.168359	0.15873	0.177466	0.143077	0.15873	0.252493	0.241379	0.356007	0.266199
	0.112239	0.231387	0.177466	0.273842	0.224478	0.319931	0.156841	0.238095	0.112239	0.168359	0.15873	0.177466	0.143077	0.15873	0.254092	0.241379	0.356007	0.266199
	0.112239	0.231387	0.177466	0.273842	0.224478	0.319931	0.156841	0.238095	0.112239	0.168359	0.15873	0.177466	0.143077	0.15873	0.254092	0.241379	0.356307	0.266199
	0.112239	0.231387	0.177466	0.273842	0.224478	0.319931	0.156841	0.238095	0.112239	0.168359	0.15873	0.177466	0.143077	0.15873	0.254092	0.241379	0.356307	0.266199
	0.112239	0.231387	0.177466	0.273842	0.224478	0.319931	0.156841	0.238095	0.112239	0.168359	0.15873	0.177466	0.156841	0.15873	0.254092	0.241379	0.356307	0.266199
	0.112239	0.231387	0.177466	0.276703	0.224478	0.321456	0.156841	0.240141	0.112239	0.168359	0.15873	0.177466	0.156841	0.15873	0.254092	0.241379	0.357143	0.266199
	0.112239	0.231387	0.177466	0.276703	0.224478	0.323566	0.156841	0.240141	0.112239	0.168359	0.15873	0.177466	0.156841	0.15873	0.254092	0.241379	0.357143	0.266199
	0.112239	0.231387	0.180201	0.276703	0.224478	0.323566	0.156841	0.240141	0.112239	0.168359	0.15873	0.177466	0.156841	0.15873	0.254092	0.241379	0.357143	0.266199
	0.112239	0.233033	0.180201	0.276703	0.226175	0.323566	0.156841	0.240141	0.116517	0.168359	0.15873	0.177466	0.156841	0.15873	0.254092	0.241379	0.357143	0.266199
	0.112239	0.233033	0.180201	0.276703	0.226175	0.32599	0.15873	0.240141	0.116517	0.168359	0.15873	0.180201	0.156841	0.15873	0.25601	0.241379	0.357143	0.270557
	0.112239	0.233033	0.180201	0.276703	0.226175	0.327231	0.15873	0.240141	0.116517	0.168359	0.15873	0.180201	0.156841	0.15873	0.25601	0.241379	0.35851	0.270557
	0.112239	0.233033	0.180201	0.276703	0.226647	0.327231	0.15873	0.240141	0.116517	0.168359	0.15873	0.180201	0.156841	0.15873	0.25601	0.241379	0.35851	0.270557
	0.112239	0.233033	0.180201	0.276703	0.226647	0.328653	0.15873	0.240141	0.116517	0.168359	0.15873	0.180201	0.156841	0.15873	0.25601	0.241379	0.35851	0.270557
	0.112239	0.236388	0.192864	0.277778	0.226647	0.328653	0.15873	0.240141	0.116517	0.168359	0.161783	0.180201	0.156841	0.15873	0.25601	0.241379	0.359341	0.270557
	0.112239	0.236388	0.192864	0.277778	0.226647	0.328722	0.15873	0.240141	0.116517	0.168359	0.161783	0.180201	0.156841	0.15873	0.25601	0.241379	0.359341	0.273451
	0.112239	0.238095	0.192864	0.277778	0.226647	0.328722	0.15873	0.240141	0.116517	0.177466	0.161783	0.180201	0.156841	0.15873	0.25601	0.246177	0.360403	0.273451
	0.112239	0.238095	0.192864	0.277778	0.226647	0.328722	0.15873	0.241379	0.116517	0.177466	0.161783	0.180201	0.156841	0.15873	0.25601	0.246177	0.360403	0.273451
	0.112239	0.238095	0.192864	0.277778	0.226647	0.328722	0.15873	0.241379	0.116517	0.177466	0.161783	0.180201	0.156841	0.15873	0.25601	0.246177	0.362581	0.273451
	0.112239	0.238095	0.192864	0.277778	0.226647	0.33104	0.15873	0.241379	0.116517	0.177466	0.161783	0.180201	0.156841	0.15873	0.261681	0.246177	0.362581	0.273842
	0.112239	0.238095	0.192864	0.280598	0.226647	0.33104	0.15873	0.241379	0.116517	0.177466	0.161783	0.180201	0.156841	0.15873	0.261681	0.246177	0.364977	0.273842
	0.112239	0.238095	0.192864	0.280598	0.226647	0.333157	0.15873	0.241379	0.116517	0.177466	0.161783	0.180201	0.156841	0.15873	0.261681	0.249355	0.364977	0.273842
	0.112239	0.238095	0.192864	0.280598	0.226647	0.333157	0.15873	0.246177	0.116517	0.177466	0.161783	0.180201	0.156841	0.15873	0.261681	0.249355	0.365855	0.276316
	0.112239	0.238095	0.196905	0.280598	0.226647	0.33341	0.15873	0.246177	0.116517	0.177466	0.161783	0.180201	0.156841	0.15873	0.261681	0.249355	0.365855	0.276316
	0.112239	0.238095	0.196905	0.280598	0.226647	0.33341	0.15873	0.249355	0.116517	0.177466	0.161783	0.180201	0.156841	0.15873	0.262089	0.249355	0.365855	0.276316
	0.112239	0.238095	0.196905	0.280598	0.226647	0.335512	0.15873	0.249355	0.116517	0.177466	0.161783	0.192864	0.156841	0.15873	0.262089	0.249355	0.365855	0.276316
	0.112239	0.238095	0.196905	0.280598	0.226647	0.335512	0.15873	0.249355	0.116517	0.177466	0.161783	0.192864	0.156841	0.15873	0.262089	0.249355	0.369266	0.276703
	0.112239	0.238095	0.196905	0.280598	0.226647	0.335512	0.15873	0.249355	0.116517	0.177466	0.161783	0.192864	0.15873	0.15873	0.262089	0.249355	0.369266	0.276703
	0.112239	0.240141	0.196905	0.280598	0.226647	0.335512	0.15873	0.249355	0.116517	0.177466	0.163615	0.192864	0.15873	0.15873	0.262089	0.249355	0.371454	0.276703
	0.112239	0.240141	0.196905	0.280598	0.226647	0.335831	0.15873	0.249355	0.116517	0.177466	0.163615	0.192864	0.15873	0.15873	0.262089	0.249355	0.371454	0.276703
	0.112239	0.240141	0.196905	0.280598	0.226647	0.335831	0.15873	0.249784	0.116517	0.177466	0.163615	0.192864	0.15873	0.15873	0.262089	0.249784	0.371454	0.276703
	0.112239	0.240141	0.196905	0.286155	0.226647	0.335831	0.15873	0.249784	0.116517	0.177466	0.163615	0.192864	0.15873	0.15873	0.262089	0.249784	0.373281	0.276703
	0.112239	0.240141	0.196905	0.286155	0.226647	0.335831	0.15873	0.249784	0.116517	0.177466	0.163615	0.192864	0.15873	0.15873	0.262089	0.249784	0.373281	0.276703
	0.112239	0.240141	0.196905	0.286155	0.226647	0.335831	0.15873	0.249784	0.116517	0.177466	0.163615	0.192864	0.15873	0.15873	0.262089	0.249784	0.373281	0.276703
	0.112239	0.240141	0.196905	0.286155	0.226647	0.336718	0.15873	0.249784	0.116517	0.177466	0.163615	0.192864	0.15873	0.161783	0.265076	0.249784	0.374364	0.276703
	0.112239	0.241379	0.196905	0.286155	0.226647	0.336718	0.15873	0.249784	0.116517	0.177466	0.163615	0.192864	0.15873	0.161783	0.265076	0.249784	0.376462	0.276703
	0.112239	0.241379	0.196905	0.287859	0.226647	0.336718	0.15873	0.249784	0.116517	0.177466	0.163615	0.192864	0.15873	0.161783	0.265076	0.250974	0.376462	0.276703
	0.112239	0.241379	0.196905	0.287859	0.226647	0.336718	0.15873	0.249784	0.116517	0.177466	0.163615	0.192864	0.15873	0.161783	0.265076	0.250974	0.379556	0.276703
	0.112239	0.246177	0.196905	0.288893	0.226647	0.336718	0.15873	0.249784	0.116517	0.177466	0.163615	0.192864	0.15873	0.161783	0.265076	0.250974	0.379556	0.276703
	0.112239	0.249355	0.198413	0.288893	0.226647	0.3381	0.15873	0.249784	0.116517	0.177466	0.163615	0.192864	0.15873	0.161783	0.265076	0.250974	0.381905	0.276703
	0.112239	0.249355	0.198413	0.29559	0.226647	0.338167	0.15873	0.249784	0.116517	0.177466	0.163615	0.192864	0.15873	0.161783	0.266199	0.250974	0.381905	0.276703
	0.112239	0.249784	0.198413	0.29559	0.226647	0.338167	0.15873	0.249784	0.116517	0.177466	0.163615	0.192864	0.15873	0.161783	0.266199	0.250974	0.381905	0.277778
	0.112239	0.249784	0.198413	0.29559	0.226647	0.339048	0.15873	0.249784	0.116517	0.177466	0.163615	0.192864	0.15873	0.161783	0.266199	0.250974	0.381905	0.277778
	0.112239	0.249784	0.198413	0.298241	0.226647	0.339048	0.15873	0.250974	0.116517	0.177466	0.163615	0.192864	0.15873	0.161783	0.266199	0.250974	0.381905	0.277778
	0.112239	0.249784	0.198413	0.298241	0.226647	0.339048	0.15873	0.250974	0.116517	0.180201	0.163615	0.192864	0.15873	0.161783	0.266199	0.250974	0.381905	0.277778
	0.112239	0.249784	0.198413	0.298241	0.226647	0.339048	0.15873	0.250974	0.116517	0.180201	0.163615	0.196905	0.15873	0.161783	0.266199	0.252493	0.381905	0.277778
	0.112239	0.249784	0.198413	0.2986	0.226647	0.340421	0.15873	0.250974	0.116517	0.180201	0.163615	0.196905	0.15873	0.161783	0.266199	0.252493	0.383902	0.277778
	0.112239	0.249784	0.198413	0.2986	0.226647	0.340421	0.15873	0.250974	0.116517	0.180201	0.163615	0.196905	0.15873	0.161783	0.266199	0.252493	0.383902	0.280598
	0.112239	0.250974	0.198413	0.2986	0.226647	0.341362	0.15873	0.250974	0.116517	0.180201	0.163615	0.196905	0.15873	0.161783	0.266199	0.252493	0.383902	0.280598
	0.112239	0.250974	0.198413	0.2986	0.226647	0.344771	0.15873	0.250974	0.116517	0.180201	0.163615	0.196905	0.15873	0.161783	0.270557	0.252493	0.385729	0.280598
	0.112239	0.250974	0.198413	0.301225	0.226647	0.345082	0.15873	0.250974	0.116517	0.180201	0.163615	0.196905	0.15873	0.161783	0.270557	0.254092	0.385729	0.280598
	0.112239	0.250974	0.198413	0.301225	0.226647	0.34955	0.15873	0.250974	0.116517	0.180201	0.163615	0.196905	0.15873	0.161783	0.273451	0.254092	0.385947	0.280598
	0.112239	0.250974	0.198413	0.301225	0.230095	0.351795	0.15873	0.250974	0.119048	0.180201	0.163615	0.196905	0.15873	0.161783	0.273842	0.254092	0.387765	0.280598
	0.112239	0.250974	0.198413	0.301225	0.230095	0.353788	0.15873	0.250974	0.119048	0.180201	0.163615	0.196905	0.15873	0.161783	0.273842	0.254092	0.387765	0.280598
	0.112239	0.250974	0.198413	0.301225	0.230095	0.353788	0.15873	0.250974	0.119048	0.180201	0.163615	0.196905	0.15873	0.161783	0.273842	0.254092	0.390064	0.280598
	0.112239	0.254092	0.198413	0.301225	0.230095	0.353788	0.15873	0.250974	0.119048	0.192864	0.163615	0.196905	0.15873	0.161783	0.273842	0.254092	0.390064	0.280598
	0.112239	0.254092	0.198413	0.301225	0.230095	0.353788	0.15873	0.250974	0.119048	0.192864	0.163615	0.196905	0.15873	0.161783	0.273842	0.254092	0.390828	0.280598
	0.112239	0.254092	0.198413	0.301225	0.230095	0.354091	0.161783	0.252493	0.119048	0.192864	0.163615	0.196905	0.15873	0.161783	0.273842	0.254092	0.390828	0.280598
	0.112239	0.254092	0.198413	0.301225	0.230095	0.354931	0.161783	0.252493	0.119048	0.192864	0.163615	0.196905	0.15873	0.161783	0.276316	0.254092	0.390828	0.280598
	0.112239	0.254092	0.198413	0.301225	0.231387	0.354931	0.161783	0.252493	0.119048	0.192864	0.163615	0.196905	0.15873	0.161783	0.276316	0.25601	0.390828	0.280598
	0.112239	0.254092	0.198413	0.301225	0.231387	0.354931	0.161783	0.252493	0.119048	0.192864	0.163615	0.196905	0.15873	0.163615	0.276316	0.25601	0.390828	0.280598
	0.112239	0.254092	0.198413	0.302213	0.231387	0.356007	0.161783	0.252493	0.119048	0.192864	0.163615	0.196905	0.15873	0.163615	0.276703	0.25601	0.392078	0.280598
	0.112239	0.254092	0.198413	0.302213	0.231387	0.356007	0.161783	0.252493	0.119048	0.192864	0.163615	0.196905	0.15873	0.163615	0.276703	0.25601	0.392837	0.280598
	0.112239	0.254092	0.198413	0.302213	0.231387	0.356307	0.161783	0.252493	0.119048	0.192864	0.166579	0.196905	0.15873	0.163615	0.276703	0.25601	0.392837	0.281957
	0.112239	0.254092	0.198413	0.302213	0.231387	0.356307	0.161783	0.254092	0.119048	0.192864	0.166579	0.196905	0.15873	0.163615	0.276703	0.25601	0.393809	0.281957
	0.112239	0.25601	0.198413	0.306059	0.231387	0.357143	0.161783	0.254092	0.119048	0.192864	0.166579	0.196905	0.161783	0.163615	0.276703	0.25601	0.396825	0.281957
	0.112239	0.25601	0.198413	0.306059	0.231387	0.357143	0.161783	0.254092	0.119048	0.192864	0.166579	0.196905	0.161783	0.163615	0.276703	0.261681	0.397999	0.286155
	0.112239	0.25601	0.198413	0.306059	0.231387	0.357143	0.161783	0.254092	0.119048	0.192864	0.166579	0.196905	0.161783	0.163615	0.276703	0.261681	0.397999	0.286155
	0.112239	0.25601	0.198413	0.306059	0.231387	0.357143	0.161783	0.254092	0.119048	0.192864	0.166579	0.196905	0.161783	0.163615	0.277778	0.261681	0.397999	0.286155
	0.112239	0.261681	0.198413	0.306408	0.231387	0.357143	0.161783	0.25601	0.119048	0.192864	0.166579	0.196905	0.161783	0.163615	0.277778	0.261681	0.398805	0.286155
	0.112239	0.261681	0.198413	0.306408	0.231387	0.35851	0.161783	0.25601	0.119048	0.192864	0.166579	0.196905	0.161783	0.163615	0.277778	0.261681	0.401727	0.286155
	0.112239	0.261681	0.198413	0.306408	0.233033	0.359341	0.161783	0.25601	0.119048	0.192864	0.166579	0.196905	0.161783	0.163615	0.277778	0.261681	0.403682	0.286155
	0.112239	0.261681	0.198413	0.306408	0.236388	0.359341	0.161783	0.261681	0.119048	0.196905	0.166579	0.198413	0.161783	0.163615	0.277778	0.261681	0.403682	0.286155
	0.116517	0.261681	0.200863	0.306408	0.236388	0.360403	0.161783	0.261681	0.119048	0.196905	0.166579	0.198413	0.161783	0.163615	0.277778	0.261681	0.404684	0.286155
	0.116517	0.262089	0.200863	0.308967	0.236388	0.362581	0.161783	0.261681	0.119048	0.196905	0.166579	0.198413	0.161783	0.163615	0.277778	0.261681	0.405835	0.286155
	0.116517	0.262089	0.200863	0.308967	0.236388	0.365855	0.161783	0.261681	0.119048	0.196905	0.166579	0.198413	0.161783	0.163615	0.277778	0.261681	0.405891	0.287859
	0.116517	0.262089	0.200863	0.309931	0.238095	0.365855	0.163615	0.261681	0.119048	0.196905	0.166579	0.198413	0.161783	0.163615	0.277778	0.261681	0.405891	0.287859
	0.116517	0.262089	0.202342	0.309931	0.238095	0.365855	0.163615	0.262089	0.119048	0.196905	0.166579	0.198413	0.161783	0.163615	0.277778	0.261681	0.407771	0.287859
	0.116517	0.265076	0.202342	0.309931	0.238095	0.365855	0.163615	0.262089	0.119048	0.196905	0.168359	0.198413	0.161783	0.163615	0.280598	0.262089	0.407771	0.287859
	0.116517	0.266199	0.202342	0.309931	0.238095	0.365855	0.163615	0.262089	0.119048	0.196905	0.168359	0.198413	0.161783	0.163615	0.280598	0.262089	0.407771	0.287859
	0.116517	0.266199	0.202342	0.313682	0.238095	0.367128	0.163615	0.262089	0.119048	0.196905	0.168359	0.198413	0.161783	0.163615	0.280598	0.262089	0.407826	0.287859
	0.116517	0.266199	0.202342	0.31746	0.238095	0.367128	0.163615	0.265076	0.119048	0.196905	0.168359	0.198413	0.161783	0.163615	0.280598	0.262089	0.407826	0.287859
	0.116517	0.266199	0.202342	0.31746	0.238095	0.369266	0.163615	0.265076	0.119048	0.196905	0.168359	0.198413	0.161783	0.163615	0.280598	0.262089	0.41167	0.287859
	0.116517	0.266199	0.202342	0.31746	0.238095	0.369266	0.163615	0.265076	0.119048	0.196905	0.168359	0.198413	0.161783	0.163615	0.280598	0.262089	0.41167	0.287859
	0.116517	0.266199	0.202342	0.31746	0.238095	0.371454	0.163615	0.265076	0.119048	0.196905	0.168359	0.198413	0.161783	0.163615	0.280598	0.262089	0.41167	0.287859
	0.116517	0.266199	0.202342	0.31746	0.238095	0.371454	0.163615	0.265076	0.119048	0.196905	0.168359	0.198413	0.161783	0.163615	0.280598	0.262089	0.413523	0.288893
	0.116517	0.266199	0.202342	0.31746	0.238095	0.371454	0.163615	0.266199	0.119048	0.198413	0.168359	0.198413	0.161783	0.163615	0.280598	0.262089	0.413578	0.288893
	0.116517	0.266199	0.202342	0.31746	0.238095	0.371454	0.163615	0.266199	0.119048	0.198413	0.168359	0.198413	0.161783	0.163615	0.280598	0.262089	0.413578	0.288893
	0.116517	0.266199	0.202342	0.318662	0.238095	0.371454	0.163615	0.266199	0.119048	0.198413	0.168359	0.198413	0.163615	0.163615	0.280598	0.262089	0.413578	0.288893
	0.116517	0.266199	0.208556	0.318662	0.238095	0.373506	0.163615	0.266199	0.119048	0.198413	0.168359	0.198413	0.163615	0.163615	0.281957	0.262089	0.413578	0.288893
	0.116517	0.270557	0.208556	0.319931	0.238095	0.374364	0.163615	0.266199	0.119048	0.198413	0.168359	0.198413	0.163615	0.163615	0.281957	0.262089	0.415422	0.29559
	0.116517	0.270557	0.208556	0.319931	0.238095	0.375669	0.163615	0.266199	0.119048	0.198413	0.168359	0.198413	0.163615	0.163615	0.281957	0.265076	0.418995	0.29559
	0.116517	0.273451	0.208556	0.319931	0.238095	0.375669	0.163615	0.266199	0.119048	0.198413	0.168359	0.198413	0.163615	0.163615	0.286155	0.265076	0.41925	0.29559
	0.116517	0.273451	0.208556	0.319931	0.238095	0.376462	0.163615	0.266199	0.119048	0.198413	0.168359	0.198413	0.163615	0.166579	0.286155	0.265076	0.41925	0.29559
	0.116517	0.273842	0.208556	0.319931	0.238095	0.376462	0.163615	0.266199	0.119048	0.198413	0.168359	0.198413	0.163615	0.166579	0.286155	0.265076	0.42087	0.29559
	0.116517	0.273842	0.208556	0.319931	0.240141	0.376462	0.163615	0.266199	0.119048	0.198413	0.168359	0.198413	0.163615	0.166579	0.287859	0.265076	0.421831	0.29559
	0.116517	0.273842	0.208556	0.321456	0.240141	0.379556	0.163615	0.270557	0.119048	0.198413	0.168359	0.198413	0.163615	0.166579	0.287859	0.265076	0.421831	0.29559
	0.116517	0.273842	0.208556	0.321456	0.240141	0.381905	0.163615	0.270557	0.119048	0.198413	0.168359	0.198413	0.163615	0.166579	0.288893	0.265076	0.421831	0.29559
	0.116517	0.276316	0.208556	0.321456	0.240141	0.381905	0.163615	0.270557	0.119048	0.198413	0.168359	0.198413	0.163615	0.166579	0.288893	0.265076	0.426445	0.29559
	0.116517	0.276316	0.208556	0.321456	0.240141	0.383902	0.163615	0.270557	0.119048	0.198413	0.168359	0.198413	0.163615	0.166579	0.288893	0.265076	0.426445	0.29559
	0.116517	0.276316	0.213697	0.321456	0.240141	0.383902	0.163615	0.270557	0.119048	0.198413	0.168359	0.198413	0.163615	0.166579	0.288893	0.266199	0.427394	0.29559
	0.116517	0.276316	0.213697	0.321456	0.240141	0.383902	0.163615	0.273451	0.119048	0.198413	0.168359	0.198413	0.163615	0.166579	0.288893	0.266199	0.427394	0.29559
	0.116517	0.276316	0.213697	0.323566	0.240141	0.383902	0.163615	0.273451	0.119048	0.198413	0.177466	0.198413	0.163615	0.166579	0.29559	0.266199	0.427394	0.29559
	0.116517	0.276703	0.213697	0.32599	0.240141	0.385729	0.163615	0.273451	0.119048	0.198413	0.177466	0.198413	0.163615	0.166579	0.29559	0.266199	0.427394	0.29559
	0.116517	0.276703	0.213697	0.32599	0.241379	0.385729	0.163615	0.273451	0.119048	0.198413	0.177466	0.198413	0.163615	0.166579	0.29559	0.266199	0.428537	0.298241
	0.119048	0.276703	0.213697	0.32599	0.241379	0.385947	0.163615	0.273451	0.119048	0.198413	0.177466	0.198413	0.163615	0.166579	0.29559	0.266199	0.430318	0.298241
	0.119048	0.276703	0.213697	0.32599	0.241379	0.387765	0.163615	0.273842	0.119048	0.198413	0.177466	0.198413	0.163615	0.166579	0.29559	0.266199	0.432143	0.2986
	0.119048	0.276703	0.213697	0.327231	0.241379	0.387765	0.163615	0.273842	0.119048	0.198413	0.177466	0.198413	0.163615	0.166579	0.29559	0.266199	0.433768	0.2986
	0.119048	0.276703	0.213697	0.327231	0.246177	0.390064	0.163615	0.273842	0.119048	0.198413	0.177466	0.198413	0.163615	0.166579	0.29559	0.270557	0.433768	0.2986
	0.119048	0.277778	0.213697	0.327231	0.246177	0.390064	0.166579	0.273842	0.119048	0.198413	0.177466	0.198413	0.163615	0.166579	0.29559	0.270557	0.433768	0.2986
	0.119048	0.277778	0.213697	0.327231	0.246177	0.390828	0.166579	0.273842	0.119048	0.198413	0.177466	0.198413	0.163615	0.166579	0.298241	0.270557	0.433768	0.2986
	0.119048	0.277778	0.213697	0.328653	0.246177	0.390828	0.166579	0.273842	0.119048	0.198413	0.177466	0.198413	0.163615	0.166579	0.298241	0.270557	0.435579	0.2986
	0.119048	0.277778	0.213697	0.328722	0.246177	0.390828	0.166579	0.273842	0.119048	0.198413	0.177466	0.198413	0.163615	0.166579	0.2986	0.273451	0.435824	0.2986
	0.119048	0.277778	0.213697	0.328722	0.246177	0.392078	0.166579	0.273842	0.119048	0.198413	0.177466	0.198413	0.163615	0.168359	0.2986	0.273451	0.435824	0.2986
	0.119048	0.280598	0.213697	0.328722	0.246177	0.392078	0.166579	0.273842	0.119048	0.198413	0.177466	0.198413	0.163615	0.168359	0.2986	0.273451	0.436508	0.2986
	0.119048	0.280598	0.219102	0.328722	0.249355	0.392837	0.166579	0.273842	0.119048	0.198413	0.177466	0.198413	0.163615	0.168359	0.2986	0.273451	0.436508	0.2986
	0.119048	0.280598	0.219102	0.328722	0.249784	0.393809	0.166579	0.273842	0.119048	0.198413	0.177466	0.198413	0.163615	0.168359	0.2986	0.273451	0.436508	0.2986
	0.119048	0.280598	0.222667	0.333157	0.249784	0.393809	0.166579	0.276316	0.119048	0.198413	0.177466	0.198413	0.163615	0.168359	0.2986	0.273451	0.437575	0.301225
	0.119048	0.280598	0.222667	0.335512	0.249784	0.393809	0.166579	0.276316	0.119048	0.198413	0.177466	0.198413	0.163615	0.168359	0.2986	0.273451	0.438204	0.301225
	0.119048	0.280598	0.222667	0.335831	0.250974	0.396825	0.166579	0.276703	0.119048	0.198413	0.177466	0.198413	0.163615	0.168359	0.301225	0.273842	0.439997	0.301225
	0.119048	0.280598	0.222667	0.335831	0.250974	0.396825	0.168359	0.276703	0.123089	0.198413	0.177466	0.198413	0.163615	0.168359	0.301225	0.273842	0.439997	0.301225
	0.119048	0.280598	0.222667	0.335831	0.250974	0.396825	0.168359	0.276703	0.123089	0.198413	0.177466	0.198413	0.163615	0.168359	0.301225	0.273842	0.439997	0.301225
	0.119048	0.280598	0.224478	0.335831	0.250974	0.397999	0.168359	0.276703	0.123089	0.198413	0.177466	0.200863	0.163615	0.168359	0.301225	0.273842	0.439997	0.301225
	0.119048	0.280598	0.224478	0.335831	0.250974	0.397999	0.168359	0.276703	0.123089	0.198413	0.177466	0.200863	0.163615	0.168359	0.301225	0.273842	0.439997	0.301225
	0.119048	0.280598	0.224478	0.335831	0.250974	0.398805	0.168359	0.276703	0.123089	0.198413	0.177466	0.200863	0.163615	0.168359	0.301225	0.273842	0.441211	0.301225
	0.119048	0.280598	0.224478	0.335831	0.250974	0.403682	0.168359	0.276703	0.123089	0.198413	0.177466	0.200863	0.163615	0.168359	0.301225	0.273842	0.441211	0.301225
	0.119048	0.280598	0.224478	0.335831	0.250974	0.404684	0.168359	0.276703	0.123089	0.198413	0.177466	0.200863	0.166579	0.168359	0.301225	0.273842	0.441211	0.301225
	0.119048	0.286155	0.224478	0.335831	0.250974	0.404684	0.168359	0.276703	0.123089	0.198413	0.177466	0.200863	0.166579	0.168359	0.301225	0.273842	0.441211	0.301225
	0.119048	0.286155	0.224478	0.336718	0.250974	0.405628	0.168359	0.277778	0.123089	0.198413	0.177466	0.200863	0.166579	0.168359	0.301225	0.273842	0.442992	0.301225
	0.119048	0.286155	0.224478	0.336718	0.250974	0.405628	0.168359	0.277778	0.123089	0.198413	0.177466	0.200863	0.166579	0.168359	0.301225	0.273842	0.443664	0.301225
	0.119048	0.286155	0.224478	0.336718	0.252493	0.405891	0.168359	0.277778	0.123089	0.198413	0.177466	0.202342	0.166579	0.168359	0.302213	0.273842	0.443664	0.301225
	0.119048	0.287859	0.224478	0.3381	0.252493	0.405891	0.168359	0.277778	0.123089	0.198413	0.177466	0.202342	0.166579	0.168359	0.302213	0.273842	0.446481	0.301225
	0.119048	0.287859	0.224478	0.338167	0.254092	0.408557	0.168359	0.277778	0.123089	0.198413	0.177466	0.202342	0.166579	0.168359	0.302213	0.273842	0.447098	0.302213
	0.119048	0.287859	0.224478	0.338167	0.254092	0.408557	0.168359	0.277778	0.123089	0.198413	0.177466	0.202342	0.166579	0.168359	0.302213	0.273842	0.448054	0.302213
	0.119048	0.288893	0.224478	0.338167	0.254092	0.408557	0.168359	0.277778	0.123089	0.198413	0.177466	0.202342	0.166579	0.168359	0.302213	0.273842	0.450045	0.302213
	0.119048	0.288893	0.224478	0.338167	0.254092	0.408557	0.168359	0.280598	0.123089	0.198413	0.180201	0.202342	0.166579	0.168359	0.302213	0.273842	0.451741	0.302213
	0.119048	0.288893	0.224478	0.338167	0.254092	0.41167	0.168359	0.280598	0.123089	0.200863	0.180201	0.202342	0.166579	0.168359	0.302213	0.273842	0.451791	0.302213
	0.119048	0.288893	0.226175	0.338167	0.25601	0.41167	0.168359	0.280598	0.123089	0.200863	0.180201	0.202342	0.166579	0.168359	0.306059	0.276316	0.452451	0.302213
	0.119048	0.288893	0.226175	0.339048	0.25601	0.41167	0.168359	0.280598	0.123089	0.200863	0.180201	0.202342	0.166579	0.168359	0.306059	0.276316	0.452451	0.302213
	0.119048	0.288893	0.226175	0.339048	0.25601	0.41167	0.168359	0.280598	0.125487	0.200863	0.180201	0.202342	0.166579	0.168359	0.306408	0.276316	0.452451	0.302213
	0.119048	0.29559	0.226175	0.339048	0.25601	0.41167	0.168359	0.280598	0.125487	0.200863	0.180201	0.202342	0.166579	0.168359	0.306408	0.276703	0.452451	0.302213
	0.119048	0.29559	0.226647	0.340421	0.25601	0.41167	0.168359	0.280598	0.125487	0.200863	0.180201	0.202342	0.166579	0.177466	0.306408	0.276703	0.453295	0.302213
	0.119048	0.29559	0.226647	0.341362	0.25601	0.41167	0.168359	0.280598	0.125487	0.202342	0.180201	0.202342	0.166579	0.177466	0.306408	0.276703	0.454087	0.302213
	0.119048	0.298241	0.226647	0.344771	0.25601	0.413578	0.168359	0.280598	0.125487	0.202342	0.180201	0.202342	0.168359	0.177466	0.308967	0.276703	0.455818	0.302213
	0.119048	0.298241	0.226647	0.344771	0.261681	0.417112	0.168359	0.281957	0.125487	0.202342	0.180201	0.202342	0.168359	0.177466	0.308967	0.276703	0.45694	0.302213
	0.119048	0.2986	0.226647	0.344771	0.261681	0.417112	0.168359	0.281957	0.125487	0.202342	0.180201	0.202342	0.168359	0.177466	0.308967	0.276703	0.45866	0.306059
	0.119048	0.2986	0.226647	0.344771	0.261681	0.418995	0.177466	0.286155	0.125487	0.202342	0.180201	0.208556	0.168359	0.177466	0.308967	0.276703	0.45866	0.306059
	0.119048	0.2986	0.226647	0.344771	0.262089	0.418995	0.177466	0.286155	0.125487	0.202342	0.180201	0.208556	0.168359	0.177466	0.308967	0.276703	0.46019	0.306059
	0.119048	0.2986	0.226647	0.344771	0.262089	0.41925	0.177466	0.286155	0.125487	0.202342	0.180201	0.208556	0.168359	0.177466	0.308967	0.276703	0.460971	0.306408
	0.119048	0.2986	0.226647	0.34955	0.262089	0.42087	0.177466	0.286155	0.125487	0.202342	0.180201	0.208556	0.168359	0.177466	0.308967	0.277778	0.460971	0.306408
	0.119048	0.2986	0.226647	0.34955	0.262089	0.421831	0.177466	0.286155	0.125487	0.202342	0.192864	0.208556	0.168359	0.177466	0.308967	0.277778	0.462129	0.306408
	0.119048	0.2986	0.226647	0.34955	0.262089	0.421831	0.177466	0.286155	0.125487	0.208556	0.192864	0.208556	0.168359	0.177466	0.309931	0.277778	0.463781	0.306408
	0.119048	0.301225	0.226647	0.353788	0.262089	0.422936	0.177466	0.286155	0.125487	0.208556	0.192864	0.208556	0.168359	0.177466	0.309931	0.277778	0.464472	0.306408
	0.119048	0.301225	0.226647	0.354091	0.262089	0.422936	0.177466	0.287859	0.125487	0.208556	0.192864	0.208556	0.168359	0.177466	0.309931	0.277778	0.465524	0.306408
	0.119048	0.301225	0.226647	0.354091	0.262089	0.422989	0.177466	0.287859	0.125487	0.208556	0.192864	0.208556	0.168359	0.177466	0.309931	0.277778	0.465524	0.306408
	0.119048	0.301225	0.226647	0.354931	0.262089	0.422989	0.177466	0.287859	0.125487	0.208556	0.192864	0.208556	0.168359	0.177466	0.309931	0.277778	0.465524	0.308967
	0.119048	0.302213	0.226647	0.354931	0.265076	0.422989	0.177466	0.287859	0.125487	0.208556	0.192864	0.213697	0.168359	0.177466	0.313682	0.280598	0.467753	0.308967
	0.119048	0.302213	0.226647	0.356007	0.265076	0.422989	0.177466	0.287859	0.125487	0.208556	0.192864	0.213697	0.168359	0.177466	0.313682	0.280598	0.468667	0.308967
	0.119048	0.302213	0.226647	0.356007	0.265076	0.422989	0.177466	0.288893	0.125487	0.208556	0.192864	0.213697	0.168359	0.177466	0.313682	0.280598	0.470523	0.308967
	0.119048	0.302213	0.230095	0.356307	0.266199	0.426445	0.177466	0.288893	0.125487	0.208556	0.192864	0.213697	0.168359	0.177466	0.313682	0.280598	0.470523	0.309931
	0.119048	0.302213	0.230095	0.356307	0.266199	0.426445	0.177466	0.288893	0.125487	0.208556	0.192864	0.213697	0.168359	0.177466	0.31746	0.280598	0.475339	0.309931
	0.119048	0.302213	0.230095	0.356307	0.266199	0.426445	0.177466	0.288893	0.125487	0.208556	0.192864	0.213697	0.168359	0.177466	0.31746	0.281957	0.475339	0.309931
	0.119048	0.302213	0.230095	0.357143	0.266199	0.427394	0.177466	0.288893	0.125487	0.208556	0.192864	0.213697	0.168359	0.180201	0.31746	0.281957	0.475339	0.309931
	0.119048	0.302213	0.230095	0.357143	0.266199	0.427394	0.177466	0.29559	0.125487	0.208556	0.192864	0.213697	0.168359	0.180201	0.31746	0.281957	0.475564	0.309931
	0.119048	0.302213	0.231387	0.357143	0.266199	0.427394	0.177466	0.29559	0.125487	0.213697	0.192864	0.213697	0.168359	0.180201	0.31746	0.286155	0.475564	0.309931
	0.119048	0.306059	0.231387	0.357143	0.266199	0.427394	0.177466	0.29559	0.125487	0.213697	0.192864	0.213697	0.168359	0.180201	0.31746	0.286155	0.475564	0.309931
	0.119048	0.306059	0.231387	0.358447	0.266199	0.428537	0.177466	0.29559	0.125487	0.213697	0.192864	0.213697	0.168359	0.180201	0.31746	0.286155	0.477841	0.313682
	0.119048	0.306059	0.231387	0.358447	0.266199	0.430318	0.177466	0.29559	0.125487	0.213697	0.192864	0.213697	0.177466	0.180201	0.31746	0.286155	0.480283	0.313682
	0.119048	0.306408	0.231387	0.358447	0.266199	0.430318	0.177466	0.29559	0.125487	0.213697	0.192864	0.213697	0.177466	0.180201	0.31746	0.286155	0.48103	0.313682
	0.119048	0.306408	0.231387	0.35851	0.270557	0.432143	0.177466	0.29559	0.125487	0.213697	0.192864	0.213697	0.177466	0.180201	0.31746	0.286155	0.48103	0.313682
	0.119048	0.306408	0.231387	0.359341	0.270557	0.433768	0.177466	0.29559	0.125487	0.213697	0.192864	0.213697	0.177466	0.180201	0.31746	0.286155	0.482664	0.313682
	0.119048	0.306408	0.231387	0.360403	0.270557	0.433768	0.177466	0.298241	0.125487	0.213697	0.196905	0.213697	0.177466	0.180201	0.31746	0.286155	0.482664	0.31746
	0.119048	0.308967	0.231387	0.365855	0.273451	0.435772	0.177466	0.298241	0.125487	0.213697	0.196905	0.213697	0.177466	0.180201	0.31746	0.286155	0.482759	0.31746
	0.119048	0.308967	0.231387	0.365855	0.273451	0.435824	0.177466	0.298241	0.125487	0.213697	0.196905	0.213697	0.177466	0.180201	0.318662	0.287859	0.485349	0.31746
	0.119048	0.308967	0.231387	0.365855	0.273451	0.435824	0.177466	0.2986	0.125487	0.213697	0.196905	0.213697	0.177466	0.180201	0.318662	0.287859	0.487534	0.31746
	0.119048	0.308967	0.231387	0.371454	0.273842	0.435824	0.177466	0.2986	0.125487	0.213697	0.196905	0.213697	0.177466	0.180201	0.319931	0.287859	0.490238	0.31746
	0.119048	0.309931	0.233033	0.371454	0.273842	0.436508	0.177466	0.301225	0.125487	0.213697	0.196905	0.213697	0.177466	0.192864	0.319931	0.287859	0.490846	0.31746
	0.119048	0.309931	0.233033	0.373281	0.273842	0.438204	0.177466	0.301225	0.125487	0.213697	0.196905	0.213697	0.177466	0.192864	0.321456	0.287859	0.490846	0.31746
	0.119048	0.309931	0.236388	0.373567	0.273842	0.439997	0.177466	0.301225	0.125487	0.213697	0.196905	0.213697	0.177466	0.192864	0.321456	0.287859	0.491795	0.31746
	0.119048	0.31746	0.236388	0.373567	0.273842	0.439997	0.177466	0.301225	0.125487	0.213697	0.196905	0.213697	0.177466	0.192864	0.321456	0.287859	0.491795	0.31746
	0.119048	0.31746	0.236388	0.373567	0.273842	0.442992	0.177466	0.301225	0.125487	0.213697	0.196905	0.213697	0.177466	0.192864	0.321456	0.288893	0.491795	0.31746
	0.119048	0.31746	0.236388	0.373567	0.273842	0.442992	0.177466	0.301225	0.125487	0.213697	0.196905	0.213697	0.177466	0.192864	0.323566	0.288893	0.491795	0.318662
	0.119048	0.31746	0.238095	0.374364	0.276316	0.446481	0.180201	0.301225	0.125487	0.213697	0.196905	0.213697	0.177466	0.192864	0.323566	0.288893	0.491842	0.319931
	0.119048	0.31746	0.238095	0.374364	0.276316	0.446481	0.180201	0.301225	0.125487	0.219102	0.196905	0.219102	0.177466	0.192864	0.323566	0.288893	0.491842	0.319931
	0.119048	0.31746	0.238095	0.375669	0.276703	0.450045	0.180201	0.301225	0.125487	0.219102	0.196905	0.219102	0.177466	0.192864	0.32599	0.29559	0.494817	0.319931
	0.119048	0.318662	0.238095	0.376462	0.276703	0.450045	0.180201	0.302213	0.125487	0.219102	0.196905	0.219102	0.177466	0.192864	0.32599	0.29559	0.494817	0.319931
	0.119048	0.318662	0.238095	0.381905	0.276703	0.450045	0.180201	0.302213	0.125487	0.219102	0.196905	0.219102	0.177466	0.192864	0.327231	0.29559	0.495543	0.319931
	0.119048	0.319931	0.238095	0.381905	0.276703	0.45235	0.180201	0.302213	0.125487	0.219102	0.196905	0.219102	0.177466	0.192864	0.327231	0.29559	0.496621	0.319931
	0.119048	0.319931	0.238095	0.381905	0.276703	0.45235	0.180201	0.302213	0.125487	0.219102	0.196905	0.219102	0.177466	0.192864	0.327231	0.29559	0.496621	0.319931
	0.119048	0.319931	0.238095	0.381905	0.276703	0.452451	0.180201	0.302213	0.125487	0.219102	0.196905	0.219102	0.177466	0.192864	0.327231	0.29559	0.496621	0.319931
	0.119048	0.319931	0.238095	0.381905	0.277778	0.452451	0.180201	0.302213	0.125487	0.222667	0.196905	0.219102	0.177466	0.192864	0.327231	0.29559	0.497221	0.319931
	0.119048	0.319931	0.238095	0.381905	0.277778	0.452451	0.180201	0.302213	0.125487	0.222667	0.198413	0.219102	0.177466	0.192864	0.328653	0.29559	0.499568	0.319931
	0.119048	0.321456	0.238095	0.381905	0.277778	0.453295	0.180201	0.302213	0.125487	0.222667	0.198413	0.219102	0.177466	0.192864	0.328653	0.29559	0.502923	0.319931
	0.119048	0.323566	0.238095	0.381905	0.277778	0.455028	0.180201	0.302213	0.125487	0.222667	0.198413	0.219102	0.177466	0.192864	0.328722	0.29559	0.505076	0.319931
	0.119048	0.32599	0.238095	0.383902	0.277778	0.455028	0.180201	0.306059	0.125487	0.222667	0.198413	0.219102	0.180201	0.192864	0.328722	0.29559	0.505076	0.319931
	0.119048	0.327231	0.238095	0.385729	0.277778	0.45694	0.180201	0.306408	0.125487	0.222667	0.198413	0.219102	0.180201	0.192864	0.328722	0.29559	0.512185	0.319931
	0.119048	0.327231	0.238095	0.385729	0.277778	0.45699	0.180201	0.306408	0.125487	0.222667	0.198413	0.219102	0.180201	0.192864	0.328722	0.29559	0.513765	0.319931
	0.119048	0.327231	0.238095	0.385729	0.277778	0.45699	0.180201	0.306408	0.125487	0.224478	0.198413	0.219102	0.180201	0.192864	0.33104	0.29559	0.513765	0.321456
	0.123089	0.328653	0.238095	0.387765	0.277778	0.45699	0.180201	0.306408	0.125487	0.224478	0.198413	0.222667	0.180201	0.192864	0.33104	0.298241	0.515251	0.321456
	0.123089	0.328722	0.240141	0.390064	0.280598	0.45699	0.180201	0.306408	0.125487	0.224478	0.198413	0.222667	0.180201	0.192864	0.333157	0.298241	0.515873	0.321456
	0.123089	0.333157	0.240141	0.390064	0.280598	0.45866	0.180201	0.306408	0.125487	0.224478	0.198413	0.222667	0.180201	0.192864	0.335512	0.298241	0.516776	0.321456
	0.123089	0.333157	0.240141	0.390064	0.280598	0.46019	0.180201	0.308967	0.125487	0.224478	0.198413	0.222667	0.180201	0.192864	0.335512	0.298241	0.517397	0.321456
	0.123089	0.333157	0.240141	0.390064	0.280598	0.464472	0.180201	0.308967	0.135278	0.224478	0.198413	0.222667	0.180201	0.192864	0.335512	0.2986	0.520344	0.321456
	0.123089	0.333157	0.240141	0.390828	0.280598	0.464472	0.180201	0.308967	0.135278	0.224478	0.198413	0.222667	0.180201	0.192864	0.335512	0.2986	0.532312	0.321456
	0.123089	0.33341	0.240141	0.392078	0.280598	0.464472	0.180201	0.308967	0.135278	0.224478	0.198413	0.222667	0.180201	0.196905	0.335512	0.2986	0.532397	0.321456
	0.123089	0.33341	0.240141	0.392078	0.280598	0.465524	0.192864	0.308967	0.135278	0.224478	0.198413	0.224478	0.180201	0.196905	0.335512	0.2986	0.534747	0.323566
	0.123089	0.33341	0.241379	0.392078	0.280598	0.465524	0.192864	0.309931	0.135278	0.224478	0.198413	0.224478	0.180201	0.196905	0.335831	0.2986	0.534747	0.323566
	0.123089	0.335512	0.241379	0.392078	0.280598	0.466067	0.192864	0.309931	0.135278	0.224478	0.198413	0.224478	0.180201	0.196905	0.335831	0.2986	0.540647	0.323566
	0.123089	0.335512	0.241379	0.396825	0.280598	0.469433	0.192864	0.309931	0.135278	0.224478	0.198413	0.224478	0.180201	0.196905	0.335831	0.2986	0.542567	0.32599
	0.123089	0.335512	0.241379	0.401727	0.280598	0.475339	0.192864	0.313682	0.135278	0.224478	0.198413	0.224478	0.180201	0.196905	0.335831	0.2986	0.542567	0.32599
	0.123089	0.335831	0.241379	0.401936	0.280598	0.476191	0.192864	0.313682	0.135278	0.224478	0.198413	0.224478	0.180201	0.196905	0.335831	0.2986	0.543551	0.32599
	0.123089	0.335831	0.241379	0.401936	0.280598	0.477217	0.192864	0.31746	0.135278	0.224478	0.198413	0.224478	0.180201	0.196905	0.335831	0.2986	0.546399	0.327231
	0.123089	0.3381	0.241379	0.401936	0.280598	0.477841	0.192864	0.31746	0.135278	0.224478	0.198413	0.224478	0.192864	0.196905	0.335831	0.301225	0.547684	0.327231
	0.123089	0.3381	0.246177	0.403682	0.281957	0.479486	0.192864	0.31746	0.135278	0.224478	0.198413	0.224478	0.192864	0.196905	0.335831	0.301225	0.549191	0.328653
	0.123089	0.3381	0.246177	0.404684	0.281957	0.479486	0.192864	0.31746	0.135278	0.226175	0.198413	0.224478	0.192864	0.196905	0.335831	0.301225	0.549191	0.328653
	0.123089	0.338167	0.246177	0.405628	0.286155	0.480283	0.192864	0.31746	0.135278	0.226175	0.198413	0.224478	0.192864	0.196905	0.335831	0.301225	0.550747	0.328653
	0.123089	0.338167	0.249355	0.405835	0.286155	0.48103	0.192864	0.31746	0.135278	0.226175	0.198413	0.224478	0.192864	0.196905	0.335831	0.301225	0.550747	0.328653
	0.123089	0.338167	0.249355	0.405835	0.286155	0.482664	0.192864	0.31746	0.135278	0.226647	0.198413	0.224478	0.192864	0.196905	0.335831	0.301225	0.552714	0.328653
	0.123089	0.338167	0.249355	0.405891	0.286155	0.482664	0.192864	0.31746	0.135278	0.226647	0.198413	0.224478	0.192864	0.196905	0.335831	0.301225	0.552714	0.328653
	0.123089	0.338167	0.249784	0.405891	0.287859	0.482759	0.192864	0.318662	0.135278	0.226647	0.198413	0.224478	0.192864	0.196905	0.335831	0.301225	0.552714	0.328653
	0.125487	0.338167	0.249784	0.405891	0.287859	0.483724	0.192864	0.319931	0.135278	0.226647	0.198413	0.224478	0.192864	0.196905	0.335831	0.301225	0.555556	0.328653
	0.125487	0.338167	0.249784	0.405891	0.287859	0.483724	0.192864	0.319931	0.135278	0.226647	0.198413	0.224478	0.192864	0.196905	0.336718	0.301225	0.559218	0.328653
	0.125487	0.338167	0.249784	0.407771	0.287859	0.484387	0.192864	0.319931	0.135278	0.226647	0.198413	0.226175	0.192864	0.196905	0.336718	0.301225	0.559218	0.328653
	0.125487	0.339048	0.249784	0.407771	0.287859	0.485349	0.192864	0.319931	0.135278	0.226647	0.198413	0.226175	0.192864	0.198413	0.3381	0.301225	0.561877	0.328653
	0.125487	0.339048	0.249784	0.407826	0.288893	0.487534	0.192864	0.319931	0.140979	0.226647	0.198413	0.226175	0.192864	0.198413	0.3381	0.301225	0.561945	0.328722
	0.125487	0.340421	0.249784	0.408557	0.288893	0.488411	0.192864	0.319931	0.140979	0.226647	0.198413	0.226647	0.192864	0.198413	0.3381	0.302213	0.563995	0.328722
	0.125487	0.340421	0.250974	0.408557	0.288893	0.488411	0.192864	0.319931	0.140979	0.226647	0.198413	0.226647	0.192864	0.198413	0.338167	0.302213	0.566254	0.328722
	0.125487	0.344771	0.250974	0.41167	0.288893	0.49002	0.192864	0.319931	0.140979	0.226647	0.198413	0.226647	0.192864	0.198413	0.338167	0.302213	0.5667	0.328722
	0.125487	0.345082	0.250974	0.41167	0.29559	0.490238	0.192864	0.319931	0.140979	0.226647	0.198413	0.226647	0.192864	0.198413	0.338167	0.302213	0.568168	0.328722
	0.125487	0.345082	0.250974	0.41925	0.29559	0.490238	0.192864	0.319931	0.140979	0.226647	0.198413	0.226647	0.192864	0.198413	0.338167	0.306059	0.568168	0.328722
	0.125487	0.34729	0.250974	0.42087	0.29559	0.495033	0.192864	0.319931	0.140979	0.230095	0.198413	0.226647	0.192864	0.198413	0.338167	0.306059	0.571669	0.328722
	0.125487	0.34955	0.250974	0.421831	0.29559	0.495033	0.192864	0.321456	0.140979	0.230095	0.198413	0.226647	0.192864	0.198413	0.339048	0.306408	0.571789	0.33104
	0.125487	0.351795	0.250974	0.422936	0.29559	0.496621	0.196905	0.321456	0.140979	0.230095	0.198413	0.226647	0.192864	0.198413	0.341362	0.306408	0.572977	0.33104
	0.125487	0.351795	0.250974	0.422936	0.29559	0.496621	0.196905	0.321456	0.140979	0.230095	0.198413	0.226647	0.192864	0.198413	0.344771	0.306408	0.573045	0.33104
	0.125487	0.353788	0.250974	0.422989	0.29559	0.496621	0.196905	0.321456	0.140979	0.230095	0.198413	0.226647	0.192864	0.198413	0.344771	0.306408	0.573045	0.33104
	0.125487	0.354931	0.250974	0.426445	0.29559	0.49871	0.196905	0.321456	0.140979	0.230095	0.198413	0.226647	0.192864	0.198413	0.344771	0.306408	0.574536	0.33104
	0.125487	0.356007	0.250974	0.428537	0.298241	0.500287	0.196905	0.321456	0.140979	0.231387	0.198413	0.226647	0.192864	0.198413	0.344771	0.306408	0.578633	0.33104
	0.125487	0.356307	0.250974	0.428537	0.2986	0.504986	0.196905	0.323566	0.140979	0.231387	0.198413	0.226647	0.192864	0.198413	0.344771	0.306408	0.579952	0.33104
	0.125487	0.356307	0.250974	0.429232	0.2986	0.505076	0.196905	0.323566	0.140979	0.231387	0.198413	0.226647	0.196905	0.198413	0.345082	0.306408	0.581309	0.333157
	0.125487	0.357143	0.250974	0.429232	0.2986	0.505076	0.196905	0.323566	0.140979	0.231387	0.198413	0.226647	0.196905	0.198413	0.345082	0.306408	0.582583	0.333157
	0.125487	0.357143	0.250974	0.430318	0.2986	0.509146	0.196905	0.32599	0.140979	0.231387	0.198413	0.226647	0.196905	0.198413	0.345082	0.306408	0.584011	0.333157
	0.125487	0.357143	0.252493	0.432143	0.2986	0.509146	0.196905	0.32599	0.140979	0.231387	0.198413	0.226647	0.196905	0.198413	0.34729	0.306408	0.587964	0.333157
	0.125487	0.35851	0.252493	0.433768	0.2986	0.509146	0.196905	0.32599	0.140979	0.231387	0.198413	0.226647	0.196905	0.198413	0.34729	0.306408	0.589923	0.33341
	0.125487	0.35851	0.252493	0.433768	0.2986	0.510646	0.196905	0.327231	0.140979	0.233033	0.198413	0.226647	0.196905	0.198413	0.34955	0.306408	0.589923	0.335512
	0.125487	0.359341	0.254092	0.435579	0.301225	0.512185	0.196905	0.327231	0.140979	0.233033	0.198413	0.226647	0.196905	0.198413	0.351795	0.308967	0.590714	0.335512
	0.125487	0.360403	0.254092	0.435772	0.301225	0.513556	0.196905	0.327231	0.140979	0.233033	0.198413	0.226647	0.196905	0.198413	0.351795	0.308967	0.593231	0.335831
	0.125487	0.362581	0.254092	0.435824	0.301225	0.513765	0.196905	0.328653	0.140979	0.233033	0.198413	0.226647	0.196905	0.198413	0.351795	0.308967	0.594557	0.335831
	0.125487	0.362581	0.254092	0.435824	0.301225	0.513765	0.196905	0.328653	0.140979	0.233033	0.198413	0.226647	0.196905	0.198413	0.351795	0.309931	0.596483	0.335831
	0.125487	0.364977	0.254092	0.436508	0.301225	0.513765	0.196905	0.328653	0.140979	0.233033	0.198413	0.226647	0.196905	0.198413	0.351795	0.309931	0.596483	0.335831
	0.125487	0.365855	0.254092	0.436508	0.301225	0.515251	0.196905	0.328653	0.140979	0.233033	0.198413	0.226647	0.196905	0.198413	0.353788	0.309931	0.597264	0.335831
	0.125487	0.365855	0.254092	0.436508	0.301225	0.515873	0.198413	0.328722	0.140979	0.236388	0.198413	0.226647	0.196905	0.198413	0.353788	0.313682	0.599971	0.335831
	0.125487	0.365855	0.254092	0.436508	0.301225	0.516821	0.198413	0.328722	0.140979	0.236388	0.198413	0.226647	0.196905	0.198413	0.354091	0.313682	0.60245	0.335831
	0.125487	0.365855	0.254092	0.436508	0.302213	0.518829	0.198413	0.328722	0.143077	0.236388	0.198413	0.226647	0.198413	0.198413	0.354091	0.313682	0.603047	0.335831
	0.125487	0.365855	0.254092	0.436508	0.302213	0.518829	0.198413	0.328722	0.143077	0.236388	0.198413	0.226647	0.198413	0.198413	0.354091	0.31746	0.603047	0.335831
	0.125487	0.365855	0.254092	0.436508	0.302213	0.525678	0.198413	0.33104	0.143077	0.236388	0.198413	0.230095	0.198413	0.198413	0.354931	0.31746	0.60382	0.335831
	0.125487	0.365855	0.254092	0.438204	0.302213	0.527377	0.198413	0.33341	0.143077	0.236388	0.198413	0.230095	0.198413	0.198413	0.354931	0.31746	0.605235	0.335831
	0.125487	0.365855	0.25601	0.439997	0.302213	0.528868	0.198413	0.33341	0.143077	0.236388	0.200863	0.230095	0.198413	0.198413	0.354931	0.31746	0.60895	0.335831
	0.125487	0.367128	0.25601	0.441211	0.302213	0.528868	0.198413	0.33341	0.143077	0.236388	0.200863	0.230095	0.198413	0.198413	0.354931	0.31746	0.609013	0.335831
	0.125487	0.367128	0.25601	0.443664	0.302213	0.529431	0.198413	0.33341	0.143077	0.238095	0.200863	0.230095	0.198413	0.198413	0.354931	0.31746	0.610417	0.336718
	0.125487	0.369266	0.25601	0.445333	0.302213	0.530153	0.198413	0.33341	0.143077	0.238095	0.200863	0.230095	0.198413	0.198413	0.354931	0.31746	0.612954	0.336718
	0.125487	0.371454	0.25601	0.450045	0.302213	0.537527	0.198413	0.335512	0.143077	0.238095	0.200863	0.230095	0.198413	0.198413	0.356007	0.31746	0.614163	0.336718
	0.125487	0.371454	0.25601	0.451741	0.306059	0.537527	0.198413	0.335831	0.143077	0.238095	0.200863	0.230095	0.198413	0.198413	0.356007	0.318662	0.614163	0.336718
	0.125487	0.373281	0.25601	0.451741	0.306059	0.539741	0.198413	0.335831	0.143077	0.238095	0.200863	0.230095	0.198413	0.198413	0.356007	0.318662	0.614163	0.336718
	0.125487	0.373506	0.261681	0.451741	0.306408	0.540647	0.198413	0.335831	0.143077	0.238095	0.200863	0.230095	0.198413	0.198413	0.356307	0.318662	0.614274	0.336718
	0.125487	0.373506	0.261681	0.451791	0.306408	0.540647	0.198413	0.336718	0.143077	0.238095	0.202342	0.230095	0.198413	0.198413	0.356307	0.318662	0.614274	0.336718
	0.125487	0.373567	0.262089	0.45235	0.306408	0.540647	0.198413	0.336718	0.143077	0.238095	0.202342	0.230095	0.198413	0.198413	0.357143	0.318662	0.614274	0.3381
	0.125487	0.373567	0.262089	0.452451	0.306408	0.543355	0.198413	0.336718	0.143077	0.240141	0.202342	0.231387	0.198413	0.198413	0.357143	0.318662	0.616039	0.3381
	0.125487	0.373567	0.262089	0.452451	0.306408	0.543355	0.198413	0.336718	0.143077	0.240141	0.202342	0.231387	0.198413	0.198413	0.357143	0.318662	0.618516	0.3381
	0.125487	0.374364	0.262089	0.452451	0.306408	0.543551	0.198413	0.3381	0.143077	0.240141	0.202342	0.231387	0.198413	0.198413	0.357143	0.318662	0.623145	0.3381
	0.125487	0.376462	0.262089	0.452451	0.308967	0.543551	0.198413	0.3381	0.143077	0.240141	0.202342	0.231387	0.198413	0.198413	0.357143	0.319931	0.623587	0.3381
	0.125487	0.381905	0.262089	0.455818	0.308967	0.547755	0.198413	0.3381	0.143077	0.240141	0.202342	0.231387	0.198413	0.198413	0.358447	0.319931	0.625533	0.3381
	0.125487	0.381905	0.262089	0.45699	0.308967	0.549191	0.198413	0.3381	0.143077	0.240141	0.202342	0.231387	0.198413	0.198413	0.358447	0.319931	0.625704	0.3381
	0.125487	0.381905	0.262089	0.45699	0.308967	0.550747	0.198413	0.3381	0.143077	0.240141	0.202342	0.231387	0.198413	0.198413	0.358447	0.319931	0.626924	0.3381
	0.125487	0.381905	0.262089	0.45866	0.309931	0.550747	0.198413	0.338167	0.143077	0.240141	0.202342	0.231387	0.198413	0.198413	0.35851	0.319931	0.629868	0.338167
	0.125487	0.383902	0.262089	0.45866	0.309931	0.552133	0.198413	0.338167	0.143077	0.241379	0.202342	0.231387	0.198413	0.198413	0.35851	0.319931	0.630717	0.338167
	0.125487	0.383902	0.262089	0.45866	0.309931	0.552133	0.198413	0.338167	0.143077	0.241379	0.202342	0.231387	0.198413	0.198413	0.360403	0.321456	0.631928	0.339048
	0.125487	0.385947	0.262089	0.460971	0.309931	0.552631	0.198413	0.338167	0.143077	0.241379	0.202342	0.231387	0.198413	0.198413	0.362581	0.321456	0.631928	0.339048
	0.125487	0.390064	0.265076	0.462129	0.309931	0.552714	0.198413	0.338167	0.143077	0.241379	0.202342	0.231387	0.198413	0.198413	0.362581	0.321456	0.634282	0.339048
	0.125487	0.390064	0.265076	0.462774	0.309931	0.555474	0.198413	0.339048	0.143077	0.241379	0.202342	0.231387	0.198413	0.198413	0.362581	0.321456	0.634282	0.339048
	0.125487	0.390828	0.265076	0.463599	0.309931	0.555556	0.198413	0.339048	0.143077	0.241379	0.202342	0.231387	0.198413	0.198413	0.364977	0.321456	0.634282	0.339048
	0.125487	0.390828	0.265076	0.463599	0.313682	0.559218	0.198413	0.339048	0.143077	0.241379	0.202342	0.231387	0.198413	0.198413	0.365855	0.321456	0.634282	0.339048
	0.125487	0.392019	0.265076	0.463781	0.31746	0.561196	0.198413	0.340421	0.143077	0.241379	0.208556	0.231387	0.198413	0.198413	0.365855	0.321456	0.635522	0.339048
	0.125487	0.393809	0.265076	0.463781	0.31746	0.561196	0.198413	0.340421	0.143077	0.246177	0.208556	0.231387	0.198413	0.198413	0.365855	0.321456	0.635522	0.339048
	0.125487	0.396825	0.265076	0.463781	0.31746	0.561196	0.198413	0.341362	0.143077	0.246177	0.208556	0.231387	0.198413	0.198413	0.365855	0.321456	0.639862	0.340421
	0.125487	0.396825	0.265076	0.464472	0.31746	0.566065	0.198413	0.341362	0.143077	0.249355	0.208556	0.231387	0.198413	0.198413	0.365855	0.323566	0.642913	0.340421
	0.125487	0.396825	0.266199	0.464472	0.31746	0.566133	0.198413	0.341362	0.143077	0.249355	0.208556	0.231387	0.198413	0.198413	0.365855	0.323566	0.644196	0.340421
	0.125487	0.397999	0.266199	0.464472	0.318662	0.5667	0.198413	0.345082	0.143077	0.249355	0.208556	0.231387	0.198413	0.198413	0.365855	0.32599	0.645358	0.341362
	0.125487	0.397999	0.266199	0.465524	0.318662	0.568168	0.198413	0.345082	0.143077	0.249355	0.208556	0.231387	0.198413	0.198413	0.365855	0.32599	0.645488	0.341362
	0.125487	0.397999	0.266199	0.465524	0.318662	0.568168	0.198413	0.345082	0.143077	0.249784	0.208556	0.231387	0.198413	0.198413	0.365855	0.327231	0.645523	0.341362
	0.125487	0.398805	0.266199	0.466067	0.318662	0.568168	0.198413	0.345082	0.143077	0.249784	0.208556	0.231387	0.198413	0.200863	0.365855	0.327231	0.645985	0.341362
	0.125487	0.404684	0.266199	0.467753	0.319931	0.568168	0.198413	0.34729	0.143077	0.249784	0.208556	0.231387	0.198413	0.200863	0.365855	0.327231	0.650384	0.341362
	0.125487	0.404684	0.266199	0.467753	0.319931	0.57029	0.198413	0.34955	0.143077	0.249784	0.208556	0.233033	0.198413	0.200863	0.367128	0.327231	0.650384	0.341362
	0.125487	0.405628	0.270557	0.469433	0.319931	0.570853	0.198413	0.34955	0.143077	0.249784	0.208556	0.233033	0.198413	0.200863	0.369266	0.328653	0.650842	0.344771
	0.135278	0.405835	0.273451	0.470523	0.319931	0.57231	0.198413	0.34955	0.143077	0.249784	0.213697	0.233033	0.198413	0.200863	0.369266	0.328653	0.651981	0.344771
	0.135278	0.407771	0.273842	0.470523	0.319931	0.575786	0.198413	0.353788	0.143077	0.249784	0.213697	0.233033	0.198413	0.200863	0.371454	0.328653	0.652696	0.344771
	0.135278	0.407771	0.273842	0.475564	0.319931	0.577787	0.198413	0.354091	0.143077	0.249784	0.213697	0.236388	0.198413	0.200863	0.371454	0.328653	0.653901	0.344771
	0.135278	0.41167	0.273842	0.476191	0.319931	0.578633	0.198413	0.354091	0.143077	0.250974	0.213697	0.236388	0.198413	0.200863	0.371454	0.328653	0.654461	0.345082
	0.135278	0.41167	0.273842	0.477841	0.319931	0.579952	0.198413	0.354091	0.143077	0.250974	0.213697	0.236388	0.198413	0.202342	0.371454	0.328653	0.655045	0.34955
	0.135278	0.413578	0.273842	0.477841	0.319931	0.582583	0.198413	0.354931	0.143077	0.250974	0.213697	0.236388	0.198413	0.202342	0.373281	0.328653	0.655208	0.34955
	0.135278	0.414298	0.276316	0.479486	0.321456	0.5827	0.198413	0.354931	0.143077	0.250974	0.213697	0.236388	0.198413	0.202342	0.373281	0.328722	0.655208	0.34955
	0.135278	0.414298	0.276703	0.479486	0.321456	0.589923	0.198413	0.354931	0.143077	0.250974	0.213697	0.236388	0.198413	0.202342	0.373506	0.328722	0.655208	0.351795
	0.135278	0.415422	0.276703	0.480283	0.321456	0.591179	0.198413	0.354931	0.143077	0.250974	0.213697	0.236388	0.198413	0.202342	0.373506	0.328722	0.656374	0.351795
	0.135278	0.415422	0.276703	0.48103	0.321456	0.593231	0.198413	0.354931	0.143077	0.250974	0.213697	0.238095	0.198413	0.202342	0.373506	0.328722	0.657306	0.351795
	0.135278	0.417112	0.276703	0.484387	0.321456	0.593231	0.198413	0.354931	0.143077	0.250974	0.213697	0.238095	0.198413	0.202342	0.373506	0.328722	0.657306	0.353788
	0.135278	0.41925	0.276703	0.484387	0.321456	0.594622	0.198413	0.356007	0.143077	0.250974	0.213697	0.238095	0.198413	0.202342	0.373506	0.328722	0.658503	0.353788
	0.135278	0.422989	0.276703	0.485349	0.321456	0.595238	0.198413	0.356307	0.143077	0.250974	0.213697	0.238095	0.198413	0.202342	0.373567	0.328722	0.658503	0.353788
	0.135278	0.426445	0.276703	0.488411	0.323566	0.596021	0.198413	0.356307	0.143077	0.250974	0.213697	0.238095	0.198413	0.202342	0.373567	0.328722	0.659697	0.353788
	0.135278	0.428537	0.276703	0.49002	0.323566	0.596483	0.198413	0.356307	0.143077	0.250974	0.213697	0.238095	0.198413	0.208556	0.373567	0.328722	0.660449	0.354091
	0.135278	0.429232	0.277778	0.49002	0.32599	0.596559	0.198413	0.356307	0.143077	0.250974	0.213697	0.238095	0.198413	0.208556	0.373567	0.33104	0.66208	0.354091
	0.135278	0.432143	0.277778	0.491842	0.327231	0.5972	0.198413	0.356307	0.143077	0.250974	0.213697	0.238095	0.198413	0.208556	0.373567	0.33104	0.663567	0.354091
	0.135278	0.433768	0.277778	0.494817	0.327231	0.600009	0.198413	0.356307	0.143077	0.252493	0.213697	0.238095	0.198413	0.208556	0.373567	0.33104	0.664718	0.354091
	0.135278	0.435772	0.277778	0.494817	0.327231	0.60245	0.198413	0.357143	0.143077	0.252493	0.213697	0.238095	0.198413	0.208556	0.374364	0.33104	0.669473	0.354091
	0.135278	0.435824	0.277778	0.49871	0.327231	0.608247	0.198413	0.357143	0.143077	0.254092	0.213697	0.238095	0.198413	0.208556	0.374364	0.33104	0.671662	0.354091
	0.135278	0.435824	0.277778	0.500287	0.327231	0.612118	0.198413	0.357143	0.143077	0.254092	0.219102	0.238095	0.198413	0.208556	0.374364	0.333157	0.671787	0.354091
	0.135278	0.435824	0.277778	0.501949	0.328653	0.612118	0.198413	0.357143	0.143077	0.254092	0.219102	0.238095	0.198413	0.208556	0.374364	0.333157	0.672833	0.354931
	0.135278	0.436508	0.277778	0.506543	0.328653	0.612817	0.198413	0.358447	0.143077	0.254092	0.219102	0.238095	0.198413	0.208556	0.374364	0.333157	0.672833	0.354931
	0.135278	0.438204	0.277778	0.508184	0.328722	0.614163	0.198413	0.358447	0.143077	0.254092	0.219102	0.238095	0.198413	0.208556	0.374364	0.333157	0.673435	0.354931
	0.135278	0.438204	0.277778	0.508184	0.328722	0.614274	0.198413	0.35851	0.143077	0.254092	0.222667	0.238095	0.198413	0.208556	0.375669	0.333157	0.674603	0.354931
	0.135278	0.438204	0.277778	0.508184	0.328722	0.616832	0.198413	0.35851	0.143077	0.254092	0.222667	0.238095	0.198413	0.208556	0.375669	0.333157	0.674603	0.354931
	0.140979	0.441211	0.277778	0.509146	0.33104	0.616832	0.198413	0.35851	0.143077	0.254092	0.222667	0.238095	0.200863	0.208556	0.375669	0.33341	0.674603	0.354931
	0.140979	0.445333	0.280598	0.509146	0.33104	0.616832	0.198413	0.359341	0.143077	0.254092	0.222667	0.240141	0.200863	0.208556	0.376462	0.33341	0.675294	0.356007
	0.140979	0.446481	0.280598	0.512021	0.333157	0.617315	0.198413	0.360403	0.143077	0.254092	0.222667	0.240141	0.200863	0.208556	0.376462	0.33341	0.676335	0.356007
	0.140979	0.447098	0.280598	0.512723	0.333157	0.617997	0.198413	0.360403	0.143077	0.25601	0.222667	0.240141	0.200863	0.208556	0.376462	0.33341	0.676392	0.356007
	0.140979	0.448054	0.280598	0.512723	0.333157	0.618516	0.198413	0.360403	0.143077	0.25601	0.222667	0.240141	0.200863	0.208556	0.379556	0.33341	0.677498	0.356007
	0.140979	0.450045	0.280598	0.512723	0.333157	0.619861	0.198413	0.364977	0.143077	0.25601	0.222667	0.240141	0.200863	0.213697	0.379556	0.335512	0.677555	0.356007
	0.140979	0.450045	0.280598	0.513556	0.33341	0.619861	0.198413	0.364977	0.143077	0.25601	0.224478	0.240141	0.200863	0.213697	0.379556	0.335512	0.679942	0.356307
	0.140979	0.45235	0.280598	0.513556	0.33341	0.623145	0.200863	0.364977	0.143077	0.25601	0.224478	0.240141	0.200863	0.213697	0.381905	0.335512	0.679942	0.356307
	0.140979	0.452451	0.280598	0.513556	0.33341	0.629297	0.200863	0.365855	0.143077	0.261681	0.224478	0.240141	0.200863	0.213697	0.381905	0.335512	0.680842	0.356307
	0.140979	0.452451	0.280598	0.515251	0.335512	0.629297	0.200863	0.365855	0.143077	0.261681	0.224478	0.240141	0.200863	0.213697	0.381905	0.335512	0.682131	0.356307
	0.140979	0.45699	0.280598	0.516821	0.335512	0.631928	0.200863	0.365855	0.143077	0.261681	0.224478	0.241379	0.200863	0.213697	0.381905	0.335831	0.68334	0.356307
	0.140979	0.45866	0.280598	0.517397	0.335512	0.635522	0.202342	0.365855	0.143077	0.261681	0.224478	0.241379	0.200863	0.213697	0.383902	0.335831	0.686599	0.357143
	0.140979	0.45866	0.280598	0.520344	0.335512	0.636928	0.202342	0.365855	0.143077	0.261681	0.224478	0.241379	0.200863	0.213697	0.383902	0.335831	0.686732	0.357143
	0.140979	0.46019	0.280598	0.521942	0.335512	0.641091	0.202342	0.365855	0.143077	0.261681	0.224478	0.241379	0.200863	0.213697	0.383902	0.335831	0.686788	0.357143
	0.140979	0.460971	0.280598	0.524179	0.335831	0.641818	0.202342	0.365855	0.143077	0.261681	0.224478	0.241379	0.200863	0.213697	0.383902	0.335831	0.686788	0.357143
	0.140979	0.462129	0.280598	0.525678	0.335831	0.642913	0.202342	0.367128	0.143077	0.261681	0.224478	0.241379	0.200863	0.213697	0.383902	0.336718	0.687255	0.357143
	0.140979	0.462129	0.280598	0.525678	0.335831	0.646707	0.202342	0.369266	0.143077	0.262089	0.224478	0.241379	0.202342	0.213697	0.385729	0.336718	0.689543	0.357143
	0.140979	0.462774	0.280598	0.527377	0.335831	0.648348	0.202342	0.371454	0.143077	0.262089	0.224478	0.241379	0.202342	0.213697	0.385729	0.3381	0.693026	0.358447
	0.140979	0.462774	0.280598	0.528825	0.335831	0.649172	0.202342	0.371454	0.143077	0.262089	0.224478	0.241379	0.202342	0.213697	0.385947	0.3381	0.693026	0.358447
	0.140979	0.464472	0.281957	0.529431	0.335831	0.649172	0.202342	0.371454	0.143077	0.262089	0.224478	0.241379	0.202342	0.213697	0.387765	0.3381	0.693026	0.358447
	0.140979	0.464472	0.281957	0.530153	0.335831	0.649561	0.202342	0.371454	0.143077	0.262089	0.224478	0.241379	0.202342	0.213697	0.387765	0.3381	0.693026	0.358447
	0.140979	0.464472	0.281957	0.532312	0.335831	0.665936	0.202342	0.373281	0.143077	0.262089	0.224478	0.241379	0.202342	0.213697	0.390064	0.3381	0.694767	0.35851
	0.140979	0.465524	0.281957	0.533315	0.336718	0.671662	0.202342	0.373281	0.143077	0.262089	0.224478	0.241379	0.202342	0.213697	0.390064	0.338167	0.695844	0.359341
	0.140979	0.465524	0.281957	0.537527	0.336718	0.671787	0.202342	0.373506	0.143077	0.262089	0.224478	0.241379	0.202342	0.213697	0.390828	0.338167	0.701599	0.359341
	0.140979	0.467753	0.286155	0.539741	0.336718	0.674161	0.202342	0.373506	0.143077	0.262089	0.224478	0.246177	0.202342	0.213697	0.390828	0.338167	0.701599	0.360403
	0.140979	0.467753	0.286155	0.540647	0.3381	0.674603	0.202342	0.373567	0.143077	0.262089	0.224478	0.249355	0.202342	0.213697	0.390828	0.338167	0.701631	0.360403
	0.143077	0.468667	0.286155	0.543355	0.3381	0.676866	0.202342	0.373567	0.156841	0.262089	0.226175	0.249355	0.202342	0.213697	0.392019	0.338167	0.704231	0.362581
	0.143077	0.469433	0.286155	0.544998	0.3381	0.682131	0.208556	0.373567	0.156841	0.265076	0.226647	0.249355	0.202342	0.213697	0.392019	0.338167	0.705348	0.364977
	0.143077	0.473857	0.286155	0.546903	0.338167	0.686788	0.208556	0.374364	0.156841	0.265076	0.226647	0.249355	0.202342	0.213697	0.392019	0.338167	0.705348	0.364977
	0.143077	0.473857	0.286155	0.546903	0.338167	0.690285	0.208556	0.376462	0.156841	0.265076	0.226647	0.249784	0.202342	0.219102	0.392078	0.338167	0.7083	0.365855
	0.143077	0.475339	0.286155	0.546903	0.338167	0.699351	0.208556	0.376462	0.156841	0.265076	0.226647	0.249784	0.202342	0.219102	0.392078	0.338167	0.7083	0.365855
	0.143077	0.475564	0.286155	0.549191	0.338167	0.700225	0.208556	0.376462	0.156841	0.265076	0.226647	0.249784	0.202342	0.219102	0.392078	0.338167	0.709292	0.365855
	0.143077	0.475564	0.287859	0.549191	0.338167	0.704708	0.208556	0.376462	0.156841	0.266199	0.226647	0.249784	0.202342	0.219102	0.392078	0.338167	0.714222	0.365855
	0.143077	0.476191	0.287859	0.550747	0.338167	0.709863	0.208556	0.379556	0.156841	0.266199	0.226647	0.249784	0.208556	0.219102	0.393809	0.338167	0.714693	0.365855
	0.143077	0.476191	0.287859	0.550747	0.338167	0.710456	0.208556	0.379556	0.156841	0.266199	0.226647	0.249784	0.208556	0.219102	0.393809	0.338167	0.714938	0.365855
	0.143077	0.477841	0.287859	0.550747	0.338167	0.726836	0.208556	0.379556	0.156841	0.266199	0.226647	0.249784	0.208556	0.219102	0.396825	0.338167	0.715387	0.365855
	0.143077	0.479486	0.287859	0.552133	0.339048	0.726889	0.208556	0.379556	0.156841	0.266199	0.226647	0.249784	0.208556	0.219102	0.396825	0.338167	0.718266	0.365855
	0.143077	0.48103	0.288893	0.552631	0.339048	0.729115	0.208556	0.381905	0.156841	0.266199	0.226647	0.249784	0.208556	0.219102	0.396825	0.339048	0.718266	0.365855
	0.143077	0.48103	0.29559	0.552714	0.340421	0.736521	0.208556	0.381905	0.156841	0.266199	0.226647	0.250974	0.208556	0.219102	0.397999	0.339048	0.71933	0.365855
	0.143077	0.48103	0.29559	0.552714	0.341362	0.736521	0.208556	0.381905	0.156841	0.266199	0.226647	0.250974	0.208556	0.219102	0.397999	0.339048	0.726836	0.365855
	0.143077	0.482759	0.29559	0.553405	0.341362	0.736666	0.208556	0.381905	0.156841	0.266199	0.226647	0.250974	0.208556	0.219102	0.397999	0.339048	0.729555	0.367128
	0.143077	0.483724	0.29559	0.555556	0.341362	0.739598	0.208556	0.381905	0.156841	0.266199	0.226647	0.250974	0.208556	0.219102	0.398805	0.339048	0.731031	0.367128
	0.143077	0.486969	0.29559	0.560474	0.341362	0.742907	0.208556	0.383902	0.156841	0.266199	0.226647	0.250974	0.208556	0.219102	0.398805	0.339048	0.731209	0.369266
	0.143077	0.488411	0.29559	0.561196	0.344771	0.747012	0.208556	0.383902	0.156841	0.266199	0.226647	0.250974	0.208556	0.219102	0.398805	0.339048	0.731209	0.369266
	0.143077	0.48863	0.29559	0.561877	0.344771	0.747186	0.213697	0.385729	0.156841	0.266199	0.226647	0.250974	0.208556	0.219102	0.398805	0.339048	0.731648	0.371454
	0.143077	0.490238	0.29559	0.561877	0.345082	0.753573	0.213697	0.385729	0.156841	0.270557	0.226647	0.250974	0.213697	0.219102	0.404684	0.339048	0.734869	0.371454
	0.143077	0.490846	0.29559	0.563466	0.345082	0.758134	0.213697	0.387765	0.156841	0.270557	0.226647	0.250974	0.213697	0.219102	0.404684	0.340421	0.735451	0.373281
	0.143077	0.491795	0.298241	0.563466	0.34955	0.760851	0.213697	0.390064	0.156841	0.270557	0.226647	0.250974	0.213697	0.219102	0.405628	0.340421	0.739142	0.373281
	0.143077	0.491795	0.298241	0.567602	0.34955	0.761796	0.213697	0.390064	0.156841	0.273451	0.226647	0.250974	0.213697	0.219102	0.405628	0.340421	0.739598	0.373281
	0.143077	0.495543	0.298241	0.568168	0.351795	0.768828	0.213697	0.390064	0.156841	0.273451	0.226647	0.252493	0.213697	0.219102	0.405835	0.340421	0.739598	0.373281
	0.143077	0.496621	0.298241	0.568168	0.353788	0.768997	0.213697	0.390064	0.156841	0.273451	0.226647	0.252493	0.213697	0.219102	0.405835	0.340421	0.739865	0.373281
	0.143077	0.498158	0.2986	0.570853	0.354091	0.76997	0.213697	0.390064	0.15873	0.273451	0.226647	0.252493	0.213697	0.219102	0.405835	0.340421	0.740661	0.373506
	0.143077	0.500287	0.2986	0.571789	0.354091	0.771458	0.213697	0.392078	0.15873	0.273451	0.226647	0.252493	0.213697	0.219102	0.405835	0.344771	0.747012	0.373506
	0.143077	0.500287	0.2986	0.571789	0.354091	0.782662	0.213697	0.396825	0.15873	0.273451	0.226647	0.252493	0.213697	0.222667	0.405835	0.344771	0.747134	0.373506
	0.143077	0.501949	0.2986	0.571789	0.354091	0.784613	0.213697	0.396825	0.15873	0.273842	0.226647	0.254092	0.213697	0.222667	0.405891	0.344771	0.747186	0.373506
	0.143077	0.50271	0.2986	0.573045	0.354091	0.787297	0.213697	0.396825	0.15873	0.273842	0.226647	0.254092	0.213697	0.222667	0.405891	0.345082	0.747615	0.373506
	0.143077	0.506543	0.301225	0.575719	0.354931	0.789159	0.213697	0.396825	0.15873	0.273842	0.226647	0.254092	0.213697	0.222667	0.405891	0.345082	0.748187	0.373506
	0.143077	0.506543	0.301225	0.577085	0.354931	0.790669	0.213697	0.401727	0.15873	0.273842	0.226647	0.254092	0.213697	0.222667	0.407826	0.345082	0.749351	0.373567
	0.143077	0.510646	0.301225	0.577085	0.354931	0.793025	0.213697	0.401727	0.15873	0.273842	0.226647	0.254092	0.213697	0.222667	0.407826	0.345082	0.75145	0.373567
	0.143077	0.510646	0.301225	0.579952	0.354931	0.794132	0.213697	0.401727	0.15873	0.273842	0.226647	0.254092	0.213697	0.222667	0.407826	0.345082	0.752923	0.373567
	0.143077	0.512021	0.301225	0.5827	0.354931	0.797609	0.213697	0.401727	0.15873	0.273842	0.226647	0.254092	0.213697	0.222667	0.407826	0.345082	0.753968	0.374364
	0.143077	0.513765	0.301225	0.584011	0.354931	0.801043	0.213697	0.401936	0.15873	0.276316	0.226647	0.254092	0.213697	0.222667	0.408557	0.34729	0.755012	0.374364
	0.143077	0.515873	0.301225	0.585906	0.356007	0.804851	0.213697	0.403682	0.15873	0.276703	0.226647	0.254092	0.213697	0.222667	0.408557	0.34729	0.75771	0.374364
	0.143077	0.523362	0.301225	0.587964	0.356307	0.807857	0.213697	0.403682	0.15873	0.276703	0.230095	0.254092	0.213697	0.222667	0.41167	0.34729	0.761745	0.375669
	0.143077	0.524339	0.301225	0.589923	0.356307	0.818077	0.213697	0.403682	0.15873	0.276703	0.230095	0.254092	0.213697	0.222667	0.41167	0.34729	0.761745	0.376462
	0.143077	0.525678	0.302213	0.591179	0.356307	0.824184	0.219102	0.404684	0.15873	0.276703	0.230095	0.254092	0.213697	0.222667	0.41167	0.34955	0.76472	0.376462
	0.143077	0.525678	0.302213	0.591968	0.357143	0.824425	0.219102	0.405628	0.15873	0.276703	0.230095	0.254092	0.213697	0.222667	0.41167	0.34955	0.76531	0.379556
	0.143077	0.527377	0.302213	0.594557	0.357143	0.84144	0.219102	0.405628	0.15873	0.276703	0.230095	0.254092	0.213697	0.222667	0.41167	0.34955	0.765749	0.379556
	0.143077	0.527377	0.302213	0.594557	0.357143	0.84174	0.219102	0.405628	0.15873	0.276703	0.230095	0.254092	0.219102	0.222667	0.413523	0.34955	0.767803	0.381905
	0.143077	0.527377	0.306059	0.595238	0.357143	0.844007	0.219102	0.405835	0.15873	0.277778	0.230095	0.254092	0.219102	0.222667	0.413523	0.34955	0.767883	0.381905
	0.143077	0.528868	0.306059	0.5972	0.357143	0.850745	0.219102	0.405835	0.15873	0.277778	0.230095	0.25601	0.219102	0.222667	0.413578	0.34955	0.768031	0.381905
	0.143077	0.529431	0.306059	0.599971	0.357143	0.853357	0.219102	0.405891	0.15873	0.277778	0.230095	0.25601	0.219102	0.222667	0.414298	0.34955	0.77113	0.383902
	0.143077	0.533874	0.306059	0.615555	0.357143	0.853491	0.219102	0.405891	0.15873	0.277778	0.230095	0.25601	0.219102	0.222667	0.414298	0.351795	0.77113	0.383902
	0.143077	0.533874	0.306059	0.617934	0.358447	0.854279	0.219102	0.405891	0.15873	0.277778	0.230095	0.25601	0.219102	0.224478	0.415422	0.351795	0.776977	0.383902
	0.143077	0.536731	0.306408	0.61927	0.35851	0.856254	0.219102	0.405891	0.15873	0.277778	0.230095	0.25601	0.219102	0.224478	0.415422	0.353788	0.778157	0.383902
	0.143077	0.539741	0.306408	0.619861	0.35851	0.859008	0.219102	0.407771	0.15873	0.280598	0.230095	0.25601	0.219102	0.224478	0.417112	0.353788	0.779638	0.383902
	0.143077	0.540647	0.306408	0.625704	0.35851	0.864287	0.219102	0.407826	0.15873	0.280598	0.230095	0.25601	0.219102	0.224478	0.417112	0.354091	0.779638	0.383902
	0.143077	0.540647	0.306408	0.627436	0.359341	0.868901	0.219102	0.407826	0.15873	0.280598	0.231387	0.261681	0.219102	0.224478	0.417112	0.354091	0.780589	0.385729
	0.143077	0.542567	0.306408	0.627436	0.359341	0.868979	0.219102	0.407826	0.15873	0.280598	0.231387	0.261681	0.219102	0.224478	0.418995	0.354931	0.78102	0.385729
	0.143077	0.546903	0.306408	0.630717	0.364977	0.872596	0.219102	0.407826	0.15873	0.280598	0.231387	0.261681	0.219102	0.224478	0.418995	0.354931	0.781655	0.385729
	0.143077	0.549191	0.308967	0.634282	0.364977	0.88788	0.222667	0.408557	0.15873	0.280598	0.231387	0.261681	0.219102	0.224478	0.418995	0.354931	0.784039	0.385947
	0.143077	0.550552	0.308967	0.634343	0.364977	0.894066	0.222667	0.408557	0.15873	0.280598	0.231387	0.261681	0.222667	0.224478	0.418995	0.354931	0.784117	0.385947
	0.143077	0.550747	0.309931	0.634343	0.365855	0.894724	0.222667	0.408557	0.15873	0.280598	0.231387	0.261681	0.222667	0.224478	0.418995	0.354931	0.785159	0.387765
	0.143077	0.553475	0.309931	0.634343	0.365855	0.90355	0.222667	0.41167	0.15873	0.280598	0.231387	0.261681	0.222667	0.224478	0.41925	0.354931	0.785159	0.387765
	0.143077	0.553475	0.309931	0.634921	0.367128	0.912372	0.222667	0.41167	0.15873	0.281957	0.231387	0.261681	0.222667	0.224478	0.422936	0.356007	0.787268	0.387765
	0.143077	0.554896	0.309931	0.634921	0.369266	0.918177	0.222667	0.41167	0.15873	0.281957	0.231387	0.262089	0.222667	0.224478	0.422989	0.356007	0.787297	0.387765
	0.143077	0.554896	0.309931	0.636928	0.371454	0.920106	0.222667	0.41167	0.15873	0.281957	0.231387	0.262089	0.222667	0.224478	0.426445	0.356307	0.789208	0.387765
	0.143077	0.555556	0.309931	0.636928	0.371454	0.924648	0.222667	0.41167	0.15873	0.286155	0.231387	0.262089	0.222667	0.224478	0.426445	0.356307	0.792109	0.387765
	0.143077	0.559218	0.309931	0.636928	0.371454	0.924648	0.222667	0.413523	0.15873	0.286155	0.231387	0.262089	0.222667	0.224478	0.426445	0.356307	0.793025	0.390064
	0.143077	0.560542	0.309931	0.642913	0.371454	0.931049	0.222667	0.413523	0.15873	0.286155	0.231387	0.262089	0.222667	0.224478	0.427394	0.356307	0.794132	0.390064
	0.143077	0.561945	0.313682	0.645523	0.373506	0.935506	0.222667	0.413523	0.15873	0.286155	0.233033	0.262089	0.222667	0.224478	0.427394	0.356307	0.795998	0.390064
	0.143077	0.562067	0.313682	0.648348	0.373567	0.941978	0.222667	0.413578	0.15873	0.286155	0.233033	0.262089	0.222667	0.224478	0.427394	0.357143	0.797101	0.390064
	0.143077	0.563466	0.313682	0.650349	0.373567	0.94236	0.222667	0.42087	0.15873	0.287859	0.233033	0.262089	0.222667	0.226175	0.427394	0.357143	0.797101	0.390064
	0.143077	0.563995	0.313682	0.650349	0.374364	0.942717	0.222667	0.421831	0.15873	0.287859	0.233033	0.262089	0.222667	0.226175	0.429232	0.357143	0.798222	0.390828
	0.143077	0.565309	0.31746	0.650384	0.374364	0.943243	0.222667	0.421831	0.15873	0.287859	0.233033	0.262089	0.222667	0.226175	0.429232	0.357143	0.798222	0.390828
	0.143077	0.565309	0.31746	0.650842	0.374364	0.946237	0.222667	0.422936	0.15873	0.287859	0.233033	0.262089	0.222667	0.226175	0.430318	0.358447	0.798596	0.390828
	0.143077	0.566254	0.31746	0.654461	0.374364	0.949706	0.222667	0.422936	0.15873	0.287859	0.233033	0.262089	0.222667	0.226175	0.430318	0.358447	0.801176	0.392019
	0.143077	0.568168	0.31746	0.655208	0.374364	0.955163	0.222667	0.422936	0.15873	0.288893	0.236388	0.262089	0.224478	0.226175	0.430318	0.358447	0.802969	0.392019
	0.143077	0.568168	0.31746	0.657306	0.375669	0.958103	0.222667	0.422936	0.15873	0.288893	0.236388	0.262089	0.224478	0.226175	0.432143	0.358447	0.803453	0.392019
	0.143077	0.572977	0.31746	0.659697	0.375669	0.959411	0.224478	0.422989	0.15873	0.29559	0.236388	0.265076	0.224478	0.226175	0.433768	0.358447	0.807857	0.392078
	0.143077	0.575719	0.31746	0.66208	0.375669	0.965209	0.224478	0.426445	0.15873	0.29559	0.236388	0.265076	0.224478	0.226175	0.433768	0.358447	0.810944	0.392078
	0.143077	0.577787	0.31746	0.664591	0.376462	0.976061	0.224478	0.426445	0.15873	0.29559	0.236388	0.265076	0.224478	0.226175	0.435579	0.35851	0.815616	0.392078
	0.143077	0.583933	0.318662	0.669473	0.376462	0.976821	0.224478	0.426445	0.15873	0.29559	0.236388	0.265076	0.224478	0.226175	0.435772	0.360403	0.815653	0.392078
	0.156841	0.58851	0.318662	0.672833	0.379556	0.991763	0.224478	0.428537	0.15873	0.29559	0.236388	0.265076	0.224478	0.226647	0.435824	0.360403	0.821554	0.392078
	0.156841	0.593231	0.319931	0.672891	0.381905	1.00654	0.224478	0.428537	0.15873	0.29559	0.236388	0.265076	0.224478	0.226647	0.435824	0.360403	0.824184	0.392078
	0.156841	0.596483	0.319931	0.674603	0.381905	1.01244	0.224478	0.430318	0.15873	0.29559	0.236388	0.265076	0.224478	0.226647	0.435824	0.360403	0.827119	0.392837
	0.156841	0.596559	0.319931	0.675294	0.381905	1.01373	0.224478	0.432143	0.15873	0.2986	0.238095	0.265076	0.224478	0.226647	0.436508	0.364977	0.827155	0.392837
	0.156841	0.600009	0.319931	0.675769	0.383902	1.01608	0.224478	0.432143	0.15873	0.2986	0.238095	0.265076	0.226175	0.226647	0.436508	0.364977	0.827155	0.392837
	0.156841	0.605235	0.319931	0.6762	0.383902	1.04187	0.224478	0.432143	0.15873	0.301225	0.238095	0.265076	0.226175	0.226647	0.436508	0.364977	0.828596	0.392837
	0.156841	0.605728	0.319931	0.676392	0.385729	1.04962	0.224478	0.433768	0.15873	0.301225	0.238095	0.265076	0.226175	0.226647	0.436508	0.364977	0.834223	0.393809
	0.156841	0.608247	0.319931	0.677498	0.385729	1.04986	0.224478	0.433768	0.15873	0.301225	0.238095	0.265076	0.226175	0.226647	0.437575	0.365855	0.835806	0.393809
	0.156841	0.60895	0.319931	0.679942	0.385947	1.05336	0.224478	0.433768	0.15873	0.301225	0.238095	0.265076	0.226175	0.226647	0.437575	0.365855	0.838546	0.396825
	0.156841	0.612954	0.319931	0.681032	0.385947	1.0555	0.224478	0.433768	0.15873	0.301225	0.238095	0.265076	0.226175	0.226647	0.438204	0.365855	0.842294	0.396825
	0.156841	0.615443	0.319931	0.681099	0.385947	1.06031	0.224478	0.435579	0.161783	0.301225	0.238095	0.265076	0.226175	0.226647	0.438204	0.365855	0.842294	0.396825
	0.156841	0.615555	0.321456	0.683441	0.387765	1.06992	0.224478	0.435772	0.161783	0.301225	0.238095	0.266199	0.226647	0.226647	0.438204	0.365855	0.846874	0.396825
	0.156841	0.617315	0.321456	0.683441	0.387765	1.07216	0.224478	0.435824	0.161783	0.302213	0.238095	0.266199	0.226647	0.226647	0.438308	0.365855	0.850512	0.396825
	0.156841	0.61927	0.321456	0.684592	0.390064	1.07346	0.224478	0.435824	0.161783	0.302213	0.238095	0.266199	0.226647	0.226647	0.438308	0.365855	0.851042	0.397999
	0.15873	0.62113	0.321456	0.686599	0.390064	1.07829	0.224478	0.436508	0.161783	0.302213	0.238095	0.266199	0.226647	0.226647	0.439997	0.365855	0.854788	0.398805
	0.15873	0.623145	0.321456	0.690285	0.390064	1.08283	0.224478	0.438204	0.161783	0.302213	0.238095	0.266199	0.226647	0.226647	0.439997	0.365855	0.8617	0.398805
	0.15873	0.627436	0.321456	0.690684	0.390064	1.08573	0.224478	0.438308	0.161783	0.302213	0.238095	0.266199	0.226647	0.226647	0.439997	0.367128	0.862666	0.398805
	0.15873	0.633101	0.321456	0.691359	0.390064	1.09224	0.226175	0.438308	0.161783	0.302213	0.238095	0.266199	0.226647	0.226647	0.441211	0.371454	0.864287	0.401727
	0.15873	0.633101	0.323566	0.694161	0.390064	1.10149	0.226175	0.439997	0.161783	0.302213	0.238095	0.266199	0.226647	0.226647	0.441211	0.371454	0.867535	0.401727
	0.15873	0.636928	0.323566	0.696844	0.390064	1.13189	0.226175	0.439997	0.161783	0.302213	0.238095	0.270557	0.226647	0.226647	0.441211	0.371454	0.867535	0.401727
	0.15873	0.645358	0.323566	0.696844	0.390828	1.13495	0.226175	0.441211	0.161783	0.302213	0.238095	0.270557	0.226647	0.226647	0.442992	0.373281	0.870306	0.401936
	0.15873	0.649172	0.32599	0.701599	0.390828	1.14389	0.226175	0.442992	0.161783	0.302213	0.238095	0.270557	0.226647	0.226647	0.442992	0.373281	0.875221	0.401936
	0.15873	0.650384	0.327231	0.701631	0.392078	1.14968	0.226647	0.442992	0.161783	0.306059	0.240141	0.270557	0.226647	0.226647	0.442992	0.373281	0.877174	0.401936
	0.15873	0.652696	0.327231	0.705348	0.392078	1.15294	0.226647	0.442992	0.161783	0.306059	0.240141	0.270557	0.226647	0.226647	0.443664	0.373281	0.877306	0.401936
	0.15873	0.652696	0.328722	0.710401	0.392078	1.15457	0.226647	0.443664	0.161783	0.306408	0.240141	0.273451	0.226647	0.226647	0.443664	0.373506	0.879994	0.403682
	0.15873	0.655104	0.328722	0.710456	0.392078	1.17415	0.226647	0.443664	0.161783	0.306408	0.240141	0.273842	0.226647	0.226647	0.443664	0.373506	0.882829	0.403682
	0.15873	0.657445	0.328722	0.712014	0.392078	1.17415	0.226647	0.445333	0.161783	0.306408	0.240141	0.273842	0.226647	0.226647	0.447098	0.373567	0.88321	0.403682
	0.15873	0.657445	0.328722	0.714222	0.392078	1.18291	0.226647	0.445333	0.161783	0.306408	0.240141	0.273842	0.226647	0.226647	0.447098	0.373567	0.88328	0.403682
	0.15873	0.657991	0.328722	0.714693	0.393809	1.19585	0.226647	0.445333	0.161783	0.306408	0.240141	0.273842	0.226647	0.226647	0.448957	0.373567	0.884205	0.404684
	0.15873	0.658503	0.328722	0.717521	0.396825	1.2223	0.226647	0.448957	0.161783	0.308967	0.240141	0.273842	0.226647	0.226647	0.450045	0.373567	0.885984	0.404684
	0.15873	0.658503	0.328722	0.718681	0.396825	1.233	0.226647	0.448957	0.161783	0.308967	0.240141	0.273842	0.226647	0.226647	0.450045	0.374364	0.886389	0.404684
	0.15873	0.6587	0.33104	0.71933	0.396825	1.23408	0.226647	0.451741	0.161783	0.308967	0.240141	0.273842	0.226647	0.226647	0.450045	0.375669	0.887329	0.405628
	0.15873	0.6587	0.33104	0.723453	0.396825	1.23576	0.226647	0.45235	0.161783	0.308967	0.240141	0.273842	0.226647	0.226647	0.451741	0.375669	0.892963	0.405835
	0.15873	0.664591	0.33104	0.723727	0.396825	1.26146	0.226647	0.45235	0.161783	0.309931	0.241379	0.273842	0.226647	0.226647	0.451791	0.375669	0.893844	0.405835
	0.15873	0.66682	0.33104	0.726836	0.397999	1.2695	0.226647	0.45235	0.161783	0.309931	0.241379	0.276316	0.226647	0.226647	0.451791	0.375669	0.894066	0.405835
	0.15873	0.668	0.33104	0.726889	0.398805	1.27846	0.226647	0.452451	0.161783	0.309931	0.241379	0.276316	0.226647	0.226647	0.451791	0.375669	0.897913	0.405891
	0.15873	0.671025	0.33104	0.731648	0.398805	1.28425	0.226647	0.452451	0.161783	0.309931	0.241379	0.276316	0.226647	0.226647	0.451791	0.375669	0.899309	0.405891
	0.15873	0.672698	0.333157	0.739721	0.398805	1.28717	0.226647	0.453295	0.161783	0.309931	0.241379	0.276316	0.226647	0.226647	0.45235	0.376462	0.899463	0.405891
	0.15873	0.67406	0.333157	0.739721	0.401727	1.29197	0.226647	0.454087	0.163615	0.309931	0.241379	0.276316	0.226647	0.226647	0.45235	0.376462	0.900133	0.407826
	0.15873	0.67406	0.333157	0.739865	0.401727	1.29537	0.226647	0.454087	0.163615	0.309931	0.241379	0.276703	0.226647	0.226647	0.452451	0.376462	0.901957	0.407826
	0.15873	0.674161	0.335512	0.746561	0.401727	1.30808	0.226647	0.455028	0.163615	0.313682	0.241379	0.276703	0.226647	0.226647	0.453295	0.376462	0.902678	0.408557
	0.15873	0.675294	0.335512	0.747012	0.403682	1.31402	0.226647	0.455028	0.163615	0.313682	0.241379	0.276703	0.226647	0.226647	0.453295	0.376462	0.903625	0.408557
	0.15873	0.676866	0.335831	0.749117	0.404684	1.31581	0.226647	0.45694	0.163615	0.313682	0.241379	0.276703	0.226647	0.226647	0.453295	0.376462	0.911433	0.408557
	0.15873	0.683441	0.335831	0.750401	0.405891	1.32237	0.226647	0.45694	0.163615	0.31746	0.241379	0.276703	0.226647	0.230095	0.455028	0.376462	0.913561	0.408557
	0.15873	0.683441	0.335831	0.751338	0.405891	1.32713	0.226647	0.45699	0.163615	0.31746	0.241379	0.276703	0.226647	0.230095	0.455818	0.379556	0.913561	0.41167
	0.15873	0.686599	0.335831	0.752264	0.405891	1.33187	0.226647	0.45699	0.163615	0.31746	0.246177	0.276703	0.226647	0.230095	0.455818	0.379556	0.914372	0.413523
	0.15873	0.693026	0.336718	0.755012	0.41167	1.34277	0.226647	0.45699	0.163615	0.31746	0.246177	0.276703	0.226647	0.230095	0.45699	0.379556	0.919225	0.413523
	0.15873	0.695844	0.336718	0.755994	0.41167	1.34932	0.226647	0.45866	0.163615	0.31746	0.246177	0.276703	0.226647	0.230095	0.45699	0.379556	0.921601	0.413523
	0.15873	0.701534	0.336718	0.756701	0.41167	1.35185	0.226647	0.45866	0.163615	0.31746	0.246177	0.276703	0.226647	0.230095	0.45699	0.379556	0.925548	0.413578
	0.15873	0.702056	0.336718	0.758134	0.41167	1.35267	0.226647	0.46019	0.163615	0.31746	0.246177	0.276703	0.226647	0.230095	0.462129	0.381905	0.927199	0.414298
	0.15873	0.702752	0.336718	0.759112	0.41167	1.36921	0.226647	0.46019	0.163615	0.31746	0.246177	0.276703	0.230095	0.230095	0.462774	0.381905	0.929792	0.414298
	0.15873	0.703176	0.336718	0.760851	0.41167	1.39013	0.230095	0.460971	0.163615	0.318662	0.246177	0.276703	0.230095	0.230095	0.462774	0.381905	0.931049	0.414298
	0.15873	0.704708	0.336718	0.761745	0.413578	1.40408	0.230095	0.460971	0.163615	0.318662	0.246177	0.276703	0.230095	0.230095	0.463781	0.381905	0.931935	0.414298
	0.15873	0.705348	0.3381	0.763309	0.414298	1.41914	0.230095	0.462129	0.163615	0.318662	0.249355	0.276703	0.230095	0.230095	0.464472	0.381905	0.932009	0.415422
	0.15873	0.706528	0.3381	0.76386	0.417112	1.44533	0.230095	0.462774	0.163615	0.319931	0.249355	0.277778	0.230095	0.230095	0.464472	0.383902	0.937758	0.415422
	0.15873	0.714286	0.3381	0.76472	0.417112	1.45317	0.230095	0.463781	0.163615	0.319931	0.249355	0.277778	0.230095	0.230095	0.465524	0.383902	0.938866	0.415422
	0.15873	0.717991	0.338167	0.767006	0.418995	1.46147	0.230095	0.465524	0.163615	0.319931	0.249355	0.277778	0.230095	0.230095	0.466067	0.385729	0.941045	0.415422
	0.15873	0.718171	0.338167	0.768908	0.418995	1.46857	0.230095	0.465524	0.163615	0.319931	0.249784	0.277778	0.230095	0.231387	0.466067	0.385729	0.941045	0.417112
	0.15873	0.718266	0.338167	0.770496	0.41925	1.4738	0.230095	0.467753	0.163615	0.319931	0.249784	0.277778	0.230095	0.231387	0.468667	0.385729	0.94236	0.417112
	0.15873	0.724138	0.338167	0.771894	0.41925	1.47912	0.230095	0.468667	0.163615	0.319931	0.249784	0.277778	0.230095	0.231387	0.468667	0.385729	0.94236	0.417112
	0.15873	0.729555	0.338167	0.771973	0.41925	1.47979	0.230095	0.469433	0.163615	0.319931	0.249784	0.277778	0.230095	0.231387	0.470523	0.385729	0.944451	0.418995
	0.15873	0.730131	0.338167	0.772478	0.421831	1.48996	0.230095	0.472193	0.163615	0.319931	0.249784	0.277778	0.230095	0.231387	0.472193	0.385947	0.945551	0.418995
	0.15873	0.732347	0.338167	0.775529	0.421831	1.50268	0.230095	0.472193	0.163615	0.319931	0.249784	0.277778	0.231387	0.231387	0.472193	0.385947	0.946148	0.41925
	0.15873	0.735451	0.338167	0.775529	0.421831	1.51132	0.230095	0.472776	0.163615	0.319931	0.249784	0.277778	0.231387	0.231387	0.472776	0.385947	0.94902	0.421831
	0.15873	0.736666	0.339048	0.776043	0.421831	1.51548	0.230095	0.475339	0.163615	0.319931	0.250974	0.277778	0.231387	0.231387	0.472776	0.385947	0.949584	0.421831
	0.15873	0.736666	0.339048	0.784204	0.422936	1.53032	0.230095	0.475339	0.163615	0.321456	0.250974	0.277778	0.231387	0.231387	0.473857	0.387765	0.951956	0.421831
	0.15873	0.739598	0.339048	0.785159	0.422936	1.53612	0.230095	0.475564	0.163615	0.321456	0.250974	0.277778	0.231387	0.231387	0.475339	0.387765	0.953697	0.422936
	0.15873	0.75145	0.339048	0.794642	0.422989	1.57135	0.231387	0.477841	0.163615	0.321456	0.250974	0.277778	0.231387	0.231387	0.475339	0.387765	0.953842	0.422989
	0.15873	0.752436	0.339048	0.796161	0.422989	1.57586	0.231387	0.479486	0.163615	0.321456	0.250974	0.280598	0.231387	0.231387	0.475564	0.387765	0.955682	0.422989
	0.15873	0.753573	0.340421	0.801043	0.426445	1.57766	0.231387	0.48103	0.163615	0.321456	0.250974	0.280598	0.231387	0.233033	0.475564	0.387765	0.955987	0.422989
	0.15873	0.761745	0.341362	0.802969	0.426445	1.59108	0.231387	0.48103	0.163615	0.32599	0.250974	0.280598	0.231387	0.233033	0.476191	0.387765	0.961829	0.422989
	0.15873	0.763309	0.341362	0.80351	0.427394	1.62251	0.231387	0.48103	0.163615	0.327231	0.250974	0.280598	0.231387	0.233033	0.476191	0.390064	0.961829	0.422989
	0.15873	0.76472	0.341362	0.80351	0.427394	1.64775	0.231387	0.483724	0.163615	0.327231	0.250974	0.280598	0.231387	0.233033	0.477841	0.390064	0.970762	0.422989
	0.15873	0.76489	0.341362	0.80351	0.427394	1.65006	0.231387	0.483724	0.163615	0.327231	0.250974	0.280598	0.231387	0.233033	0.477841	0.390064	0.973937	0.422989
	0.15873	0.766397	0.344771	0.803872	0.428537	1.67262	0.231387	0.483724	0.163615	0.328653	0.250974	0.280598	0.231387	0.233033	0.477841	0.390064	0.974949	0.426445
	0.15873	0.782662	0.344771	0.806075	0.428537	1.71454	0.231387	0.485349	0.163615	0.328653	0.250974	0.280598	0.231387	0.233033	0.477841	0.390828	0.976821	0.426445
	0.15873	0.785159	0.344771	0.808915	0.432143	1.72221	0.231387	0.485349	0.163615	0.328653	0.252493	0.280598	0.231387	0.233033	0.48103	0.390828	0.979759	0.426445
	0.15873	0.785159	0.345082	0.809368	0.432143	1.7354	0.231387	0.486969	0.163615	0.328653	0.252493	0.280598	0.231387	0.236388	0.48103	0.390828	0.980086	0.426445
	0.15873	0.789044	0.345082	0.809888	0.432143	1.75629	0.231387	0.487534	0.163615	0.328653	0.252493	0.280598	0.231387	0.236388	0.482664	0.390828	0.981186	0.426445
	0.15873	0.793651	0.345082	0.809972	0.432143	1.77574	0.231387	0.488411	0.163615	0.328722	0.254092	0.280598	0.231387	0.236388	0.482664	0.392019	0.984483	0.426445
	0.15873	0.807857	0.34729	0.810944	0.433768	1.78762	0.231387	0.488411	0.163615	0.328722	0.254092	0.280598	0.231387	0.236388	0.482664	0.392019	0.98471	0.426445
	0.15873	0.807857	0.34729	0.815541	0.435772	1.78774	0.231387	0.488411	0.163615	0.328722	0.254092	0.280598	0.231387	0.236388	0.482759	0.392019	0.985694	0.426445
	0.15873	0.808338	0.351795	0.817684	0.436508	1.7932	0.231387	0.488411	0.163615	0.328722	0.254092	0.281957	0.231387	0.236388	0.482759	0.392019	0.996286	0.427394
	0.15873	0.814218	0.351795	0.824425	0.437575	1.79991	0.231387	0.490238	0.163615	0.328722	0.254092	0.281957	0.231387	0.236388	0.485349	0.392078	0.998094	0.427394
	0.15873	0.814218	0.353788	0.830918	0.438308	1.80347	0.233033	0.490238	0.163615	0.328722	0.254092	0.286155	0.231387	0.236388	0.485349	0.392078	0.999181	0.427394
	0.15873	0.815616	0.353788	0.837661	0.438308	1.81132	0.233033	0.490846	0.166579	0.33104	0.254092	0.286155	0.233033	0.236388	0.487534	0.392078	1.00035	0.428537
	0.15873	0.820903	0.354091	0.840503	0.438308	1.81698	0.233033	0.491795	0.166579	0.33104	0.254092	0.286155	0.233033	0.238095	0.487534	0.392078	1.00154	0.428537
	0.15873	0.824342	0.354931	0.854314	0.439997	1.84559	0.233033	0.491795	0.166579	0.333157	0.254092	0.286155	0.233033	0.238095	0.488411	0.392078	1.00428	0.428537
	0.15873	0.831056	0.354931	0.856254	0.441211	1.84974	0.233033	0.492355	0.166579	0.333157	0.254092	0.286155	0.233033	0.238095	0.48863	0.392078	1.00542	0.428537
	0.15873	0.837104	0.354931	0.856254	0.441211	1.85195	0.233033	0.494817	0.166579	0.333157	0.254092	0.286155	0.233033	0.238095	0.48863	0.392078	1.00663	0.428537
	0.15873	0.843662	0.354931	0.859034	0.442992	1.8708	0.233033	0.495033	0.166579	0.33341	0.254092	0.286155	0.233033	0.238095	0.49002	0.392078	1.00979	0.429232
	0.15873	0.844242	0.354931	0.861656	0.442992	1.89804	0.233033	0.498158	0.166579	0.33341	0.254092	0.286155	0.233033	0.238095	0.49002	0.392078	1.00997	0.430318
	0.15873	0.848866	0.356307	0.86178	0.443664	1.90565	0.233033	0.499568	0.166579	0.33341	0.254092	0.287859	0.233033	0.238095	0.49002	0.392078	1.01061	0.430318
	0.161783	0.849243	0.356307	0.863447	0.443664	1.93125	0.233033	0.50271	0.166579	0.33341	0.254092	0.287859	0.233033	0.238095	0.490238	0.392078	1.01171	0.432143
	0.161783	0.850512	0.356307	0.863605	0.445333	2.05181	0.233033	0.502923	0.166579	0.335512	0.254092	0.287859	0.233033	0.240141	0.490238	0.392837	1.01206	0.432143
	0.161783	0.85628	0.356307	0.864287	0.445333	2.06684	0.233033	0.504986	0.166579	0.335512	0.25601	0.287859	0.233033	0.240141	0.490846	0.393809	1.01275	0.432143
	0.161783	0.859034	0.356307	0.868901	0.446481	2.08191	0.233033	0.506543	0.166579	0.335512	0.25601	0.287859	0.233033	0.240141	0.490846	0.393809	1.01373	0.432143
	0.161783	0.864287	0.357143	0.868935	0.447098	2.09362	0.233033	0.509146	0.166579	0.335831	0.25601	0.287859	0.236388	0.240141	0.490846	0.396825	1.01833	0.432143
	0.161783	0.867086	0.357143	0.868935	0.451791	2.1171	0.233033	0.510646	0.166579	0.335831	0.25601	0.287859	0.236388	0.240141	0.491795	0.396825	1.02023	0.432143
	0.161783	0.87355	0.358447	0.869841	0.453295	2.13308	0.233033	0.510646	0.166579	0.335831	0.25601	0.287859	0.236388	0.240141	0.491842	0.396825	1.0291	0.433768
	0.161783	0.877306	0.358447	0.870306	0.453295	2.1629	0.236388	0.512021	0.166579	0.335831	0.25601	0.287859	0.236388	0.240141	0.494817	0.396825	1.03127	0.433768
	0.161783	0.878071	0.358447	0.870306	0.453295	2.18329	0.236388	0.512021	0.166579	0.335831	0.25601	0.288893	0.236388	0.240141	0.495033	0.396825	1.03251	0.433768
	0.161783	0.879255	0.35851	0.870306	0.454087	2.23936	0.236388	0.512021	0.166579	0.336718	0.25601	0.288893	0.236388	0.240141	0.495033	0.397999	1.0352	0.435772
	0.161783	0.88015	0.35851	0.877915	0.455028	2.24525	0.236388	0.512185	0.166579	0.336718	0.261681	0.288893	0.236388	0.240141	0.495543	0.397999	1.03766	0.435772
	0.161783	0.881095	0.359341	0.879741	0.455028	2.30835	0.236388	0.513765	0.166579	0.336718	0.261681	0.288893	0.238095	0.240141	0.495543	0.397999	1.03811	0.435824
	0.161783	0.886769	0.359341	0.881625	0.455028	2.3861	0.238095	0.515251	0.168359	0.3381	0.261681	0.288893	0.238095	0.240141	0.497221	0.397999	1.03811	0.435824
	0.161783	0.887329	0.359341	0.886389	0.45694	2.39038	0.238095	0.515873	0.168359	0.3381	0.261681	0.29559	0.238095	0.240141	0.49871	0.398805	1.03969	0.435824
	0.161783	0.88788	0.360403	0.887657	0.45699	2.39105	0.238095	0.515873	0.168359	0.3381	0.262089	0.29559	0.238095	0.240141	0.500287	0.401727	1.04006	0.435824
	0.161783	0.892432	0.364977	0.896627	0.45699	2.4002	0.238095	0.516776	0.168359	0.3381	0.262089	0.29559	0.238095	0.240141	0.50271	0.401727	1.04045	0.436508
	0.161783	0.894066	0.364977	0.898458	0.45699	2.42315	0.238095	0.516821	0.168359	0.338167	0.262089	0.29559	0.238095	0.240141	0.50271	0.404684	1.04187	0.436508
	0.161783	0.900965	0.364977	0.898587	0.45699	2.47428	0.238095	0.518829	0.168359	0.338167	0.262089	0.29559	0.238095	0.240141	0.50271	0.404684	1.04986	0.437575
	0.161783	0.905324	0.365855	0.903676	0.45699	2.51656	0.238095	0.519859	0.168359	0.338167	0.262089	0.29559	0.238095	0.240141	0.502923	0.404684	1.05475	0.438204
	0.161783	0.906439	0.365855	0.903676	0.46019	2.54083	0.238095	0.520344	0.168359	0.338167	0.262089	0.29559	0.238095	0.240141	0.506543	0.404684	1.0555	0.438204
	0.161783	0.912372	0.365855	0.904353	0.462129	2.55924	0.238095	0.525678	0.168359	0.338167	0.265076	0.29559	0.238095	0.240141	0.508184	0.405628	1.06007	0.438204
	0.161783	0.913209	0.365855	0.908174	0.462774	2.64048	0.238095	0.527174	0.168359	0.338167	0.265076	0.29559	0.238095	0.240141	0.508184	0.405628	1.06375	0.438204
	0.161783	0.913561	0.365855	0.911508	0.463599	2.83026	0.238095	0.527377	0.168359	0.339048	0.265076	0.29559	0.238095	0.240141	0.509146	0.405891	1.06433	0.438204
	0.161783	0.915233	0.365855	0.912499	0.464472		0.238095	0.527377	0.168359	0.339048	0.265076	0.29559	0.238095	0.240141	0.510646	0.405891	1.06433	0.438204
	0.161783	0.916143	0.367128	0.913946	0.464472		0.238095	0.527377	0.168359	0.339048	0.265076	0.298241	0.238095	0.241379	0.512021	0.405891	1.07802	0.438204
	0.163615	0.917319	0.367128	0.913979	0.465524		0.240141	0.528868	0.168359	0.339048	0.265076	0.298241	0.238095	0.241379	0.512021	0.405891	1.07826	0.438204
	0.163615	0.92043	0.369266	0.913979	0.465524		0.240141	0.528868	0.168359	0.339048	0.265076	0.298241	0.238095	0.241379	0.512185	0.408557	1.08118	0.438204
	0.163615	0.925961	0.371454	0.914021	0.466067		0.240141	0.528868	0.168359	0.339048	0.265076	0.2986	0.238095	0.241379	0.512723	0.41167	1.08223	0.438308
	0.163615	0.926902	0.371454	0.925961	0.468667		0.240141	0.532397	0.168359	0.340421	0.265076	0.2986	0.238095	0.241379	0.512723	0.41167	1.08671	0.438308
	0.163615	0.928944	0.371454	0.928047	0.472776		0.240141	0.532397	0.168359	0.340421	0.265076	0.2986	0.238095	0.241379	0.513765	0.41167	1.09075	0.438308
	0.163615	0.946384	0.371454	0.929596	0.473857		0.240141	0.533315	0.168359	0.341362	0.265076	0.2986	0.238095	0.241379	0.515251	0.41167	1.09224	0.438308
	0.163615	0.947215	0.371454	0.930293	0.475339		0.240141	0.533874	0.168359	0.341362	0.265076	0.2986	0.238095	0.241379	0.515251	0.41167	1.09514	0.438308
	0.163615	0.951128	0.373281	0.931862	0.475564		0.240141	0.533874	0.168359	0.341362	0.265076	0.2986	0.240141	0.241379	0.515251	0.413523	1.09514	0.439997
	0.163615	0.951128	0.373281	0.932739	0.476191		0.240141	0.539146	0.168359	0.341362	0.265076	0.2986	0.240141	0.241379	0.515873	0.413523	1.09609	0.439997
	0.163615	0.952381	0.373281	0.932853	0.477217		0.240141	0.539741	0.168359	0.344771	0.265076	0.2986	0.240141	0.241379	0.515873	0.413523	1.0974	0.439997
	0.163615	0.954402	0.373281	0.933672	0.477217		0.240141	0.542567	0.168359	0.344771	0.266199	0.2986	0.240141	0.246177	0.517397	0.413578	1.0991	0.439997
	0.163615	0.955682	0.373281	0.938629	0.477841		0.240141	0.542567	0.168359	0.344771	0.266199	0.2986	0.240141	0.246177	0.518829	0.413578	1.10149	0.439997
	0.163615	0.962735	0.373506	0.939467	0.477841		0.240141	0.542567	0.168359	0.345082	0.266199	0.301225	0.240141	0.246177	0.518829	0.414298	1.10302	0.441211
	0.163615	0.964369	0.373567	0.941978	0.477841		0.240141	0.542567	0.168359	0.345082	0.266199	0.301225	0.240141	0.246177	0.518829	0.414298	1.10506	0.441211
	0.163615	0.970068	0.373567	0.944863	0.477841		0.240141	0.543551	0.168359	0.345082	0.266199	0.301225	0.240141	0.246177	0.519859	0.414298	1.10717	0.441211
	0.163615	0.970762	0.373567	0.947715	0.477841		0.240141	0.546399	0.168359	0.34729	0.266199	0.301225	0.240141	0.246177	0.519859	0.415422	1.11436	0.441211
	0.163615	0.976821	0.373567	0.950269	0.477841		0.241379	0.546399	0.168359	0.34955	0.266199	0.301225	0.240141	0.246177	0.521942	0.417112	1.11932	0.441211
	0.163615	0.980476	0.374364	0.951128	0.480283		0.241379	0.547684	0.168359	0.351795	0.266199	0.301225	0.240141	0.246177	0.521942	0.417112	1.12052	0.441211
	0.163615	0.984453	0.375669	0.952381	0.480283		0.241379	0.549191	0.168359	0.351795	0.266199	0.301225	0.240141	0.246177	0.523362	0.417112	1.12095	0.441211
	0.163615	0.985694	0.375669	0.954033	0.48103		0.241379	0.550622	0.168359	0.354091	0.266199	0.301225	0.241379	0.246177	0.524339	0.417112	1.12122	0.441211
	0.163615	0.989634	0.376462	0.954402	0.48103		0.241379	0.550747	0.168359	0.354091	0.266199	0.301225	0.241379	0.249355	0.525678	0.418995	1.12375	0.441211
	0.163615	0.992064	0.376462	0.954402	0.48103		0.241379	0.551287	0.168359	0.354091	0.266199	0.301225	0.241379	0.249355	0.525678	0.418995	1.12545	0.441783
	0.163615	0.992064	0.376462	0.955258	0.48103		0.246177	0.552714	0.168359	0.354091	0.270557	0.301225	0.241379	0.249355	0.525678	0.418995	1.12755	0.441783
	0.163615	0.996378	0.381905	0.959411	0.481919		0.246177	0.554054	0.168359	0.354091	0.273451	0.301225	0.241379	0.249355	0.527174	0.418995	1.12755	0.441783
	0.163615	1.00039	0.381905	0.963553	0.482664		0.246177	0.554896	0.168359	0.354931	0.273842	0.301225	0.241379	0.249784	0.527377	0.41925	1.12799	0.442992
	0.163615	1.00136	0.383902	0.970762	0.482759		0.246177	0.555474	0.177466	0.354931	0.273842	0.301225	0.241379	0.249784	0.527377	0.42087	1.12833	0.442992
	0.163615	1.00268	0.383902	0.972829	0.482759		0.246177	0.556971	0.177466	0.354931	0.273842	0.301225	0.241379	0.249784	0.527377	0.421831	1.13004	0.442992
	0.163615	1.0034	0.383902	0.982167	0.484387		0.246177	0.560474	0.177466	0.354931	0.276316	0.301225	0.241379	0.249784	0.527377	0.421831	1.13189	0.443664
	0.163615	1.01171	0.385729	0.98219	0.484387		0.249355	0.561196	0.177466	0.354931	0.276316	0.301225	0.241379	0.249784	0.527377	0.421831	1.13258	0.443664
	0.163615	1.01278	0.385947	0.982308	0.484387		0.249355	0.561877	0.177466	0.354931	0.276316	0.301225	0.241379	0.249784	0.527377	0.422936	1.13448	0.443664
	0.163615	1.01309	0.387765	0.984453	0.484387		0.249355	0.561877	0.177466	0.356307	0.276316	0.301225	0.241379	0.249784	0.528868	0.422936	1.13795	0.443664
	0.163615	1.01774	0.390064	0.986167	0.488411		0.249355	0.563914	0.177466	0.356307	0.276316	0.301225	0.241379	0.249784	0.529431	0.422936	1.14058	0.443664
	0.163615	1.01817	0.390064	0.987555	0.488411		0.249355	0.565309	0.177466	0.356307	0.276316	0.302213	0.241379	0.249784	0.529431	0.422936	1.14212	0.443664
	0.163615	1.01992	0.390064	0.989634	0.488411		0.249355	0.566254	0.177466	0.356307	0.276316	0.302213	0.246177	0.249784	0.530153	0.422936	1.14355	0.445333
	0.163615	1.02212	0.390064	0.992857	0.48863		0.249355	0.568168	0.177466	0.357143	0.276703	0.302213	0.246177	0.250974	0.530153	0.422936	1.14595	0.445333
	0.163615	1.0261	0.390828	0.997236	0.490238		0.249355	0.568988	0.177466	0.357143	0.276703	0.302213	0.246177	0.250974	0.531636	0.422936	1.15157	0.445333
	0.163615	1.03361	0.390828	0.998094	0.490846		0.249355	0.57029	0.177466	0.357143	0.276703	0.302213	0.246177	0.250974	0.532312	0.422989	1.15457	0.445333
	0.163615	1.04263	0.390828	0.99886	0.491795		0.249355	0.57029	0.177466	0.357143	0.276703	0.302213	0.246177	0.250974	0.532312	0.422989	1.15461	0.446481
	0.163615	1.0494	0.392019	0.999135	0.491842		0.249784	0.57029	0.177466	0.358447	0.276703	0.302213	0.246177	0.250974	0.532397	0.422989	1.15461	0.446481
	0.163615	1.05251	0.392078	1.00201	0.491842		0.249784	0.57029	0.177466	0.358447	0.276703	0.302213	0.246177	0.250974	0.533315	0.422989	1.15716	0.447098
	0.163615	1.05435	0.392078	1.00268	0.492355		0.249784	0.570853	0.177466	0.35851	0.276703	0.302213	0.246177	0.250974	0.533315	0.426445	1.16137	0.447098
	0.163615	1.05464	0.392837	1.00975	0.494817		0.249784	0.570853	0.177466	0.359341	0.276703	0.302213	0.246177	0.250974	0.533874	0.426445	1.16267	0.448054
	0.166579	1.05509	0.396825	1.01171	0.494817		0.249784	0.571789	0.177466	0.364977	0.276703	0.302213	0.249355	0.250974	0.533874	0.426445	1.16547	0.448054
	0.166579	1.05646	0.396825	1.01275	0.494817		0.249784	0.574536	0.177466	0.364977	0.277778	0.302213	0.249355	0.250974	0.533874	0.426445	1.17072	0.448054
	0.166579	1.06059	0.396825	1.02069	0.495033		0.249784	0.575719	0.177466	0.364977	0.277778	0.302213	0.249355	0.250974	0.539146	0.426445	1.17181	0.448957
	0.166579	1.07461	0.396825	1.03022	0.495543		0.249784	0.575719	0.177466	0.365855	0.277778	0.306059	0.249355	0.252493	0.539146	0.426445	1.17418	0.448957
	0.166579	1.07785	0.396825	1.03139	0.496621		0.249784	0.576343	0.177466	0.365855	0.277778	0.306059	0.249355	0.252493	0.539146	0.427394	1.17994	0.448957
	0.166579	1.07899	0.396825	1.03175	0.497221		0.249784	0.577787	0.177466	0.365855	0.277778	0.306059	0.249784	0.252493	0.539146	0.427394	1.1868	0.448957
	0.166579	1.07899	0.397999	1.03251	0.49871		0.250974	0.577787	0.177466	0.365855	0.277778	0.306408	0.249784	0.252493	0.540647	0.428537	1.18815	0.448957
	0.166579	1.08118	0.398805	1.03581	0.500287		0.250974	0.578593	0.177466	0.367128	0.277778	0.306408	0.249784	0.254092	0.541113	0.428537	1.19048	0.448957
	0.166579	1.08118	0.401727	1.03744	0.501949		0.250974	0.578593	0.177466	0.369266	0.277778	0.306408	0.249784	0.254092	0.542567	0.428537	1.20649	0.448957
	0.166579	1.09432	0.403682	1.04446	0.50271		0.250974	0.58717	0.177466	0.369266	0.277778	0.306408	0.249784	0.254092	0.543355	0.428537	1.20767	0.449807
	0.166579	1.09852	0.404684	1.04498	0.502923		0.250974	0.588081	0.177466	0.371454	0.277778	0.306408	0.249784	0.254092	0.543355	0.428537	1.21047	0.449807
	0.166579	1.10685	0.404684	1.04765	0.502923		0.250974	0.58851	0.177466	0.371454	0.277778	0.306408	0.249784	0.254092	0.543355	0.428537	1.21105	0.450045
	0.166579	1.1078	0.404684	1.05646	0.505076		0.250974	0.589923	0.177466	0.371454	0.277778	0.306408	0.249784	0.254092	0.543551	0.429232	1.21297	0.450045
	0.166579	1.12052	0.404684	1.05663	0.508184		0.250974	0.589923	0.177466	0.371454	0.280598	0.308967	0.249784	0.254092	0.543551	0.430318	1.21369	0.451741
	0.166579	1.12239	0.404684	1.05774	0.509146		0.250974	0.59251	0.177466	0.371454	0.280598	0.308967	0.249784	0.254092	0.544998	0.430318	1.21803	0.45235
	0.166579	1.12389	0.405628	1.06211	0.510646		0.250974	0.59251	0.177466	0.373281	0.280598	0.308967	0.249784	0.254092	0.544998	0.430318	1.2214	0.45235
	0.166579	1.12842	0.405628	1.06451	0.512021		0.250974	0.59251	0.177466	0.373281	0.280598	0.308967	0.249784	0.25601	0.546903	0.432143	1.2214	0.452451
	0.166579	1.13629	0.405891	1.06947	0.512021		0.250974	0.593231	0.177466	0.373281	0.280598	0.308967	0.250974	0.25601	0.547838	0.432143	1.2223	0.452451
	0.166579	1.13795	0.405891	1.07216	0.512723		0.250974	0.593231	0.177466	0.373506	0.280598	0.308967	0.250974	0.25601	0.550552	0.432143	1.22334	0.452451
	0.166579	1.14229	0.405891	1.07616	0.515873		0.250974	0.594557	0.177466	0.373506	0.280598	0.309931	0.250974	0.25601	0.550622	0.432143	1.22588	0.453295
	0.166579	1.14462	0.407771	1.07775	0.515873		0.250974	0.594557	0.177466	0.373567	0.280598	0.309931	0.250974	0.25601	0.550622	0.432143	1.22628	0.453295
	0.166579	1.14911	0.407826	1.08137	0.515873		0.250974	0.594622	0.177466	0.373567	0.280598	0.309931	0.250974	0.25601	0.550747	0.432143	1.23591	0.453295
	0.166579	1.15044	0.408557	1.08312	0.515873		0.250974	0.596483	0.177466	0.373567	0.280598	0.309931	0.250974	0.25601	0.551287	0.432143	1.23685	0.454087
	0.166579	1.15693	0.408557	1.08355	0.516776		0.250974	0.5972	0.180201	0.373567	0.280598	0.309931	0.250974	0.25601	0.551287	0.432143	1.23819	0.454087
	0.166579	1.15872	0.408557	1.09072	0.517397		0.250974	0.598581	0.180201	0.373567	0.280598	0.309931	0.250974	0.25601	0.552133	0.432143	1.23874	0.455818
	0.166579	1.16908	0.408557	1.09075	0.517397		0.250974	0.598581	0.180201	0.373567	0.280598	0.309931	0.250974	0.25601	0.552133	0.433768	1.24036	0.45694
	0.166579	1.17181	0.41167	1.09136	0.518829		0.250974	0.599117	0.180201	0.374364	0.280598	0.309931	0.250974	0.261681	0.552631	0.435579	1.2412	0.45699
	0.168359	1.17415	0.413523	1.09352	0.518829		0.250974	0.600009	0.180201	0.374364	0.280598	0.309931	0.250974	0.261681	0.553405	0.435772	1.2439	0.45699
	0.168359	1.17873	0.413578	1.09623	0.518829		0.250974	0.604426	0.180201	0.374364	0.281957	0.309931	0.250974	0.261681	0.554054	0.435824	1.24606	0.45699
	0.168359	1.17994	0.413578	1.09729	0.518829		0.250974	0.60895	0.180201	0.374364	0.281957	0.313682	0.250974	0.261681	0.554054	0.435824	1.25421	0.45699
	0.168359	1.18991	0.413578	1.09926	0.519859		0.252493	0.611668	0.180201	0.375669	0.281957	0.31746	0.250974	0.261681	0.554896	0.435824	1.25524	0.45866
	0.168359	1.21492	0.415422	1.10442	0.519859		0.252493	0.612118	0.180201	0.376462	0.281957	0.31746	0.250974	0.261681	0.555556	0.435824	1.25624	0.45866
	0.168359	1.21612	0.418995	1.10871	0.520344		0.252493	0.612817	0.180201	0.376462	0.286155	0.31746	0.250974	0.262089	0.555556	0.435824	1.25684	0.45866
	0.168359	1.22274	0.41925	1.11236	0.521942		0.252493	0.614274	0.180201	0.376462	0.286155	0.31746	0.250974	0.262089	0.556971	0.436508	1.25734	0.45866
	0.168359	1.23204	0.41925	1.11922	0.523362		0.252493	0.615443	0.180201	0.376462	0.286155	0.31746	0.252493	0.262089	0.559218	0.436508	1.25761	0.46019
	0.168359	1.2451	0.41925	1.12029	0.524179		0.252493	0.615443	0.180201	0.379556	0.286155	0.31746	0.252493	0.262089	0.559218	0.436508	1.2657	0.460971
	0.168359	1.25086	0.41925	1.12029	0.524864		0.252493	0.615555	0.180201	0.379556	0.286155	0.31746	0.252493	0.262089	0.560474	0.436508	1.26697	0.462129
	0.168359	1.25821	0.41925	1.12309	0.525678		0.252493	0.619861	0.180201	0.381905	0.287859	0.31746	0.252493	0.262089	0.561196	0.436508	1.27321	0.462774
	0.168359	1.26143	0.41925	1.12487	0.525678		0.252493	0.62113	0.180201	0.381905	0.287859	0.31746	0.252493	0.262089	0.561877	0.436508	1.27386	0.463599
	0.168359	1.27166	0.42087	1.12545	0.527174		0.252493	0.62113	0.180201	0.381905	0.287859	0.31746	0.252493	0.262089	0.561945	0.436508	1.27735	0.463599
	0.168359	1.27697	0.42087	1.12833	0.527174		0.252493	0.623587	0.180201	0.381905	0.287859	0.31746	0.252493	0.262089	0.563466	0.437575	1.27886	0.463781
	0.168359	1.27703	0.422936	1.13634	0.527377		0.254092	0.623587	0.180201	0.381905	0.287859	0.31746	0.252493	0.262089	0.563995	0.438204	1.27934	0.463781
	0.168359	1.2823	0.422989	1.13947	0.527377		0.254092	0.626924	0.180201	0.383902	0.287859	0.318662	0.252493	0.262089	0.566133	0.438204	1.28797	0.463781
	0.168359	1.28364	0.422989	1.14419	0.527377		0.254092	0.627436	0.180201	0.383902	0.287859	0.318662	0.254092	0.262089	0.566254	0.438204	1.29075	0.464472
	0.168359	1.28414	0.422989	1.15079	0.527377		0.254092	0.629297	0.180201	0.383902	0.287859	0.318662	0.254092	0.262089	0.567602	0.438204	1.29086	0.465524
	0.168359	1.29083	0.426445	1.15557	0.527377		0.254092	0.631928	0.180201	0.383902	0.288893	0.319931	0.254092	0.262089	0.567643	0.438308	1.29098	0.465524
	0.168359	1.29643	0.426445	1.15719	0.528868		0.254092	0.634343	0.180201	0.385947	0.288893	0.319931	0.254092	0.265076	0.567643	0.439997	1.2972	0.467753
	0.168359	1.30377	0.427394	1.16169	0.528868		0.254092	0.636928	0.180201	0.385947	0.288893	0.319931	0.254092	0.265076	0.568168	0.439997	1.31042	0.467753
	0.168359	1.30448	0.427394	1.16199	0.529431		0.254092	0.644196	0.180201	0.385947	0.288893	0.319931	0.254092	0.265076	0.568168	0.439997	1.31179	0.468667
	0.168359	1.31433	0.428537	1.1647	0.530153		0.254092	0.644302	0.180201	0.387765	0.288893	0.319931	0.254092	0.265076	0.57029	0.439997	1.31707	0.468667
	0.168359	1.31512	0.429232	1.1675	0.531636		0.254092	0.647132	0.180201	0.387765	0.29559	0.319931	0.254092	0.265076	0.57029	0.441211	1.31946	0.468667
	0.168359	1.31701	0.429232	1.1687	0.532312		0.254092	0.648348	0.192864	0.387765	0.29559	0.319931	0.254092	0.265076	0.570853	0.441211	1.32645	0.468667
	0.168359	1.3176	0.429232	1.16881	0.532312		0.254092	0.652696	0.192864	0.390064	0.29559	0.319931	0.254092	0.265076	0.570853	0.441211	1.32711	0.468667
	0.168359	1.31803	0.432143	1.17181	0.532397		0.254092	0.652766	0.192864	0.390064	0.29559	0.319931	0.254092	0.266199	0.571789	0.441211	1.32755	0.469433
	0.168359	1.31999	0.435579	1.17489	0.536731		0.254092	0.653901	0.192864	0.390828	0.29559	0.319931	0.254092	0.266199	0.571789	0.441211	1.32918	0.469433
	0.168359	1.32944	0.435824	1.17985	0.537527		0.254092	0.654461	0.192864	0.392019	0.29559	0.319931	0.254092	0.266199	0.573045	0.441783	1.33099	0.470523
	0.168359	1.3466	0.436508	1.18749	0.539741		0.254092	0.654461	0.192864	0.392019	0.29559	0.319931	0.254092	0.266199	0.573045	0.441783	1.33187	0.472776
	0.168359	1.34835	0.436508	1.19048	0.540647		0.254092	0.655208	0.192864	0.392078	0.29559	0.319931	0.254092	0.266199	0.574536	0.442992	1.33229	0.472776
	0.168359	1.35063	0.436508	1.1968	0.541113		0.254092	0.656374	0.192864	0.392078	0.29559	0.319931	0.254092	0.266199	0.574536	0.443664	1.35063	0.473857
	0.177466	1.35445	0.437575	1.2006	0.541113		0.25601	0.657445	0.192864	0.392078	0.29559	0.319931	0.254092	0.266199	0.574536	0.445333	1.35267	0.475339
	0.177466	1.35943	0.437575	1.20458	0.541113		0.25601	0.6587	0.192864	0.392078	0.298241	0.319931	0.254092	0.266199	0.574536	0.445333	1.35278	0.475564
	0.177466	1.36053	0.437575	1.21564	0.542567		0.25601	0.66276	0.192864	0.392078	0.298241	0.319931	0.254092	0.266199	0.574536	0.446481	1.35587	0.475564
	0.177466	1.36495	0.437575	1.21703	0.542567		0.25601	0.663464	0.192864	0.392837	0.298241	0.319931	0.254092	0.266199	0.575719	0.447098	1.36513	0.475564
	0.177466	1.36726	0.437575	1.22477	0.542567		0.25601	0.665201	0.192864	0.392837	0.2986	0.319931	0.254092	0.266199	0.575719	0.447098	1.36772	0.475564
	0.177466	1.37663	0.438204	1.23359	0.543355		0.25601	0.665936	0.192864	0.392837	0.2986	0.321456	0.254092	0.266199	0.575719	0.447098	1.36974	0.476191
	0.177466	1.39013	0.438204	1.23757	0.544998		0.25601	0.666315	0.192864	0.392837	0.2986	0.321456	0.254092	0.266199	0.575786	0.448054	1.37174	0.476191
	0.177466	1.39417	0.438308	1.23819	0.546903		0.25601	0.672698	0.192864	0.393809	0.2986	0.321456	0.25601	0.266199	0.577708	0.448054	1.37271	0.476191
	0.177466	1.39793	0.438308	1.24075	0.547755		0.25601	0.674603	0.192864	0.396825	0.2986	0.321456	0.25601	0.266199	0.578593	0.448957	1.38104	0.476191
	0.177466	1.40141	0.439997	1.24708	0.552133		0.25601	0.676335	0.192864	0.396825	0.2986	0.323566	0.25601	0.266199	0.578633	0.449807	1.38161	0.476191
	0.177466	1.41276	0.439997	1.24892	0.552631		0.25601	0.676866	0.192864	0.396825	0.2986	0.323566	0.25601	0.266199	0.578633	0.449807	1.38226	0.476191
	0.177466	1.41276	0.441211	1.25448	0.552714		0.261681	0.679256	0.192864	0.398805	0.2986	0.323566	0.25601	0.266199	0.579952	0.450045	1.38291	0.477217
	0.177466	1.43077	0.441211	1.25487	0.552714		0.261681	0.682131	0.192864	0.398805	0.2986	0.32599	0.25601	0.270557	0.579952	0.450045	1.38576	0.477217
	0.177466	1.43379	0.441783	1.25884	0.553405		0.261681	0.682131	0.192864	0.401936	0.301225	0.32599	0.25601	0.270557	0.579952	0.450045	1.38639	0.477841
	0.177466	1.43518	0.442992	1.26632	0.553405		0.261681	0.686599	0.192864	0.403682	0.301225	0.32599	0.25601	0.270557	0.581309	0.451741	1.38746	0.477841
	0.177466	1.45282	0.442992	1.2745	0.555556		0.261681	0.686599	0.192864	0.403682	0.301225	0.327231	0.261681	0.270557	0.581309	0.451791	1.39037	0.479486
	0.177466	1.45397	0.442992	1.27972	0.555556		0.261681	0.686599	0.192864	0.403682	0.301225	0.327231	0.261681	0.270557	0.582517	0.452451	1.39202	0.479486
	0.177466	1.46826	0.446481	1.28168	0.556395		0.261681	0.689543	0.192864	0.403682	0.301225	0.327231	0.261681	0.270557	0.582517	0.452451	1.39202	0.480283
	0.177466	1.46959	0.446481	1.28525	0.559136		0.261681	0.690684	0.192864	0.403682	0.301225	0.327231	0.261681	0.270557	0.5827	0.452451	1.39568	0.481919
	0.177466	1.47628	0.446481	1.289	0.562067		0.261681	0.692441	0.192864	0.404684	0.301225	0.327231	0.261681	0.273451	0.5827	0.453295	1.39933	0.481919
	0.177466	1.47973	0.447098	1.28922	0.563914		0.261681	0.694767	0.192864	0.404684	0.301225	0.327231	0.261681	0.273451	0.585906	0.453295	1.40005	0.482664
	0.177466	1.47973	0.447098	1.29102	0.567602		0.261681	0.6991	0.192864	0.405628	0.301225	0.327231	0.261681	0.273451	0.587964	0.453295	1.40243	0.482759
	0.177466	1.48956	0.448957	1.29877	0.567643		0.261681	0.700225	0.192864	0.405835	0.301225	0.327231	0.261681	0.273451	0.588081	0.454087	1.40542	0.482759
	0.177466	1.50385	0.451791	1.30067	0.567643		0.261681	0.70041	0.192864	0.405891	0.301225	0.328653	0.262089	0.273451	0.589923	0.454087	1.40544	0.482759
	0.177466	1.50715	0.451791	1.31012	0.568988		0.261681	0.701631	0.192864	0.405891	0.301225	0.328653	0.262089	0.273451	0.591179	0.455028	1.40824	0.483724
	0.177466	1.50976	0.45235	1.31045	0.570853		0.262089	0.70272	0.192864	0.405891	0.301225	0.328653	0.262089	0.273451	0.591968	0.455028	1.4083	0.483724
	0.177466	1.51636	0.452451	1.31084	0.571669		0.262089	0.704708	0.196905	0.405891	0.301225	0.328722	0.262089	0.273451	0.59251	0.455028	1.41316	0.483724
	0.177466	1.52007	0.452451	1.31193	0.571789		0.262089	0.707577	0.196905	0.405891	0.302213	0.328722	0.262089	0.273451	0.59251	0.455818	1.42237	0.484387
	0.177466	1.53371	0.452451	1.3141	0.574536		0.262089	0.707577	0.196905	0.405891	0.302213	0.328722	0.262089	0.273451	0.593231	0.455818	1.4271	0.484387
	0.177466	1.53423	0.452451	1.31701	0.575719		0.262089	0.7083	0.196905	0.405891	0.302213	0.328722	0.262089	0.273842	0.595238	0.455818	1.42744	0.486969
	0.177466	1.54191	0.453295	1.31743	0.577085		0.262089	0.709292	0.196905	0.407826	0.302213	0.328722	0.262089	0.273842	0.595238	0.455818	1.42822	0.486969
	0.177466	1.54191	0.454087	1.31948	0.577085		0.262089	0.714222	0.196905	0.407826	0.302213	0.328722	0.262089	0.273842	0.595238	0.455818	1.43214	0.486969
	0.177466	1.54405	0.455028	1.31997	0.582517		0.262089	0.714286	0.196905	0.407826	0.302213	0.328722	0.262089	0.273842	0.59606	0.45694	1.43324	0.486969
	0.177466	1.54649	0.455818	1.32374	0.582583		0.262089	0.715387	0.196905	0.408557	0.302213	0.328722	0.262089	0.273842	0.596483	0.45699	1.43653	0.487534
	0.177466	1.55169	0.45699	1.32603	0.584011		0.262089	0.715387	0.196905	0.408557	0.302213	0.328722	0.262089	0.273842	0.597264	0.45699	1.44691	0.487534
	0.177466	1.608	0.45699	1.32953	0.585906		0.262089	0.715387	0.196905	0.408557	0.306059	0.33104	0.262089	0.273842	0.597264	0.45866	1.44745	0.487534
	0.177466	1.63975	0.45866	1.33336	0.59251		0.265076	0.716039	0.196905	0.41167	0.306059	0.33104	0.262089	0.273842	0.598517	0.45866	1.45378	0.488411
	0.177466	1.64326	0.45866	1.3349	0.593231		0.265076	0.716893	0.196905	0.41167	0.306059	0.33104	0.262089	0.273842	0.598517	0.45866	1.45396	0.488411
	0.177466	1.64805	0.45866	1.33509	0.594557		0.265076	0.717521	0.196905	0.41167	0.306059	0.333157	0.262089	0.273842	0.598517	0.45866	1.45402	0.488411
	0.177466	1.65939	0.462129	1.33659	0.594557		0.265076	0.718266	0.196905	0.41167	0.306408	0.33341	0.265076	0.276316	0.598581	0.45866	1.46825	0.48863
	0.177466	1.67881	0.462774	1.33835	0.595238		0.265076	0.71933	0.196905	0.414298	0.306408	0.335512	0.265076	0.276316	0.599117	0.45866	1.46994	0.490238
	0.177466	1.69839	0.464472	1.34979	0.595238		0.265076	0.724782	0.196905	0.414298	0.306408	0.335512	0.265076	0.276316	0.602514	0.46019	1.47545	0.490238
	0.177466	1.76687	0.465524	1.35445	0.596021		0.265076	0.726889	0.196905	0.417112	0.306408	0.335512	0.265076	0.276316	0.602514	0.460971	1.4776	0.490238
	0.177466	1.81984	0.465524	1.35514	0.5972		0.265076	0.726889	0.196905	0.417112	0.306408	0.335831	0.265076	0.276316	0.602514	0.460971	1.47813	0.490846
	0.177466	1.92818	0.467753	1.36056	0.599971		0.265076	0.731209	0.196905	0.418995	0.306408	0.335831	0.265076	0.276703	0.603047	0.462129	1.47957	0.490846
	0.177466	1.98563	0.467753	1.36918	0.600506		0.265076	0.736666	0.196905	0.418995	0.306408	0.335831	0.265076	0.276703	0.605728	0.462129	1.48138	0.491795
	0.177466		0.469433	1.37644	0.602514		0.265076	0.736666	0.196905	0.421831	0.306408	0.335831	0.265076	0.276703	0.60895	0.462129	1.48572	0.491795
	0.177466		0.472193	1.38207	0.605059		0.265076	0.739773	0.196905	0.421831	0.306408	0.335831	0.265076	0.276703	0.60895	0.462129	1.49031	0.491795
	0.177466		0.472776	1.38687	0.605235		0.266199	0.741331	0.196905	0.421831	0.306408	0.335831	0.266199	0.276703	0.611668	0.463599	1.50271	0.491842
	0.177466		0.473857	1.39701	0.605728		0.266199	0.743391	0.196905	0.421831	0.306408	0.335831	0.266199	0.276703	0.611668	0.463599	1.50453	0.491842
	0.177466		0.473857	1.40329	0.606535		0.266199	0.745567	0.196905	0.421831	0.306408	0.336718	0.266199	0.276703	0.612817	0.463599	1.50947	0.491842
	0.177466		0.473857	1.40979	0.607026		0.266199	0.748066	0.196905	0.422989	0.306408	0.336718	0.266199	0.276703	0.612817	0.463599	1.51028	0.491842
	0.177466		0.475339	1.41515	0.60895		0.266199	0.750401	0.196905	0.422989	0.306408	0.3381	0.266199	0.276703	0.612954	0.463781	1.51107	0.491842
	0.177466		0.475564	1.41705	0.611668		0.266199	0.750401	0.196905	0.422989	0.306408	0.3381	0.266199	0.276703	0.612954	0.463781	1.51107	0.491842
	0.177466		0.476191	1.41973	0.614274		0.266199	0.75145	0.196905	0.426445	0.308967	0.3381	0.266199	0.276703	0.614274	0.463781	1.51242	0.494817
	0.180201		0.476191	1.41973	0.614274		0.266199	0.752264	0.198413	0.426445	0.308967	0.3381	0.266199	0.276703	0.614274	0.464472	1.51242	0.495033
	0.180201		0.476191	1.42669	0.615555		0.266199	0.753482	0.198413	0.427394	0.308967	0.338167	0.266199	0.276703	0.615443	0.464472	1.51294	0.495543
	0.180201		0.477217	1.42912	0.615555		0.266199	0.756701	0.198413	0.428537	0.309931	0.338167	0.266199	0.276703	0.616039	0.465524	1.5139	0.495543
	0.180201		0.477841	1.43214	0.615555		0.266199	0.758134	0.198413	0.428537	0.309931	0.338167	0.266199	0.277778	0.616039	0.465524	1.5203	0.496621
	0.180201		0.477841	1.43527	0.615555		0.266199	0.760851	0.198413	0.429232	0.309931	0.338167	0.270557	0.277778	0.616795	0.465524	1.53177	0.497221
	0.180201		0.477841	1.44091	0.616795		0.266199	0.761745	0.198413	0.429232	0.309931	0.338167	0.270557	0.277778	0.616832	0.465524	1.53202	0.497221
	0.180201		0.477841	1.44652	0.616795		0.266199	0.763309	0.198413	0.430318	0.309931	0.338167	0.270557	0.277778	0.616832	0.465524	1.53407	0.499568
	0.180201		0.480283	1.44825	0.617315		0.266199	0.76489	0.198413	0.433768	0.309931	0.338167	0.270557	0.277778	0.617315	0.466067	1.53687	0.499736
	0.180201		0.48103	1.45695	0.618516		0.266199	0.76531	0.198413	0.433768	0.309931	0.338167	0.270557	0.277778	0.617997	0.466067	1.53817	0.500287
	0.180201		0.48103	1.45989	0.619861		0.266199	0.766008	0.198413	0.435772	0.309931	0.338167	0.270557	0.277778	0.617997	0.466067	1.54058	0.500287
	0.180201		0.482664	1.45991	0.62113		0.266199	0.766857	0.198413	0.435824	0.313682	0.338167	0.270557	0.277778	0.617997	0.467753	1.54271	0.501949
	0.180201		0.482664	1.4704	0.62113		0.270557	0.767803	0.198413	0.435824	0.313682	0.338167	0.273451	0.277778	0.623587	0.468667	1.54354	0.501949
	0.180201		0.482664	1.47446	0.62113		0.270557	0.767803	0.198413	0.435824	0.31746	0.339048	0.273451	0.277778	0.623587	0.468667	1.54354	0.50271
	0.180201		0.482664	1.47539	0.623587		0.270557	0.767883	0.198413	0.435824	0.31746	0.339048	0.273451	0.277778	0.625594	0.468667	1.54355	0.502923
	0.180201		0.482759	1.47584	0.625533		0.270557	0.76997	0.198413	0.435824	0.31746	0.339048	0.273451	0.280598	0.625704	0.469433	1.54712	0.504986
	0.180201		0.482759	1.47882	0.627363		0.270557	0.77113	0.198413	0.435824	0.31746	0.339048	0.273451	0.280598	0.629297	0.470523	1.5484	0.504986
	0.180201		0.482759	1.48266	0.627436		0.270557	0.773031	0.198413	0.435824	0.31746	0.340421	0.273451	0.280598	0.629297	0.470523	1.54946	0.504986
	0.180201		0.482759	1.48564	0.629297		0.270557	0.778245	0.198413	0.435824	0.31746	0.340421	0.273451	0.280598	0.629297	0.472193	1.55401	0.504986
	0.180201		0.483724	1.48744	0.629297		0.270557	0.778245	0.198413	0.435824	0.31746	0.340421	0.273451	0.280598	0.630717	0.472193	1.55431	0.506543
	0.180201		0.485349	1.48806	0.629297		0.273451	0.780178	0.198413	0.436508	0.31746	0.341362	0.273842	0.280598	0.633101	0.472776	1.55631	0.506543
	0.180201		0.49002	1.48859	0.629297		0.273451	0.780589	0.198413	0.436508	0.31746	0.341362	0.273842	0.280598	0.634921	0.472776	1.55851	0.509146
	0.180201		0.490238	1.49637	0.629297		0.273451	0.781655	0.198413	0.437575	0.318662	0.341362	0.273842	0.280598	0.634921	0.473857	1.56089	0.509146
	0.180201		0.490238	1.49666	0.634282		0.273451	0.784039	0.198413	0.438204	0.319931	0.341362	0.273842	0.280598	0.636928	0.473857	1.56104	0.510646
	0.180201		0.491795	1.49786	0.63616		0.273451	0.785674	0.198413	0.438204	0.319931	0.341362	0.273842	0.280598	0.636928	0.473857	1.56197	0.510646
	0.180201		0.491795	1.50294	0.638056		0.273842	0.787268	0.198413	0.438308	0.319931	0.341362	0.273842	0.280598	0.637324	0.475339	1.56278	0.510646
	0.180201		0.491842	1.5054	0.638056		0.273842	0.789044	0.198413	0.438308	0.319931	0.344771	0.273842	0.280598	0.639862	0.475339	1.5671	0.512021
	0.192864		0.494817	1.50713	0.639862		0.273842	0.789159	0.198413	0.439997	0.319931	0.344771	0.273842	0.280598	0.642973	0.475339	1.56714	0.512021
	0.192864		0.495543	1.51191	0.642913		0.273842	0.79314	0.198413	0.441211	0.319931	0.344771	0.273842	0.281957	0.643044	0.475564	1.56965	0.512723
	0.192864		0.496621	1.51312	0.642913		0.273842	0.794132	0.198413	0.441211	0.319931	0.344771	0.273842	0.281957	0.645523	0.476191	1.57159	0.513765
	0.192864		0.49871	1.52207	0.642973		0.273842	0.800164	0.198413	0.441211	0.319931	0.345082	0.276316	0.281957	0.647132	0.476191	1.57458	0.513765
	0.192864		0.500287	1.52452	0.644136		0.273842	0.801176	0.198413	0.441783	0.319931	0.345082	0.276316	0.281957	0.650349	0.476191	1.57709	0.515251
	0.192864		0.501949	1.53106	0.645358		0.273842	0.802158	0.198413	0.442992	0.319931	0.345082	0.276703	0.281957	0.650842	0.476191	1.58014	0.515873
	0.192864		0.501949	1.53202	0.645523		0.273842	0.808915	0.198413	0.442992	0.319931	0.345082	0.276703	0.286155	0.652766	0.477217	1.58213	0.515873
	0.192864		0.502923	1.53687	0.645985		0.273842	0.810944	0.198413	0.442992	0.321456	0.34729	0.276703	0.286155	0.653842	0.477841	1.58491	0.515873
	0.192864		0.504986	1.54488	0.647132		0.273842	0.810944	0.198413	0.443664	0.321456	0.34729	0.276703	0.286155	0.653901	0.477841	1.5866	0.515873
	0.192864		0.504986	1.54606	0.650842		0.273842	0.8157	0.198413	0.445333	0.321456	0.34729	0.276703	0.286155	0.654461	0.479486	1.5878	0.515873
	0.192864		0.504986	1.55959	0.652766		0.273842	0.816506	0.198413	0.445333	0.321456	0.34729	0.276703	0.287859	0.656374	0.479486	1.58967	0.516776
	0.192864		0.505076	1.56026	0.654461		0.273842	0.816581	0.198413	0.445333	0.321456	0.351795	0.277778	0.287859	0.656374	0.480283	1.59007	0.516776
	0.192864		0.509146	1.56159	0.655104		0.273842	0.817114	0.198413	0.445333	0.321456	0.351795	0.277778	0.287859	0.6587	0.48103	1.59374	0.516821
	0.192864		0.512185	1.56734	0.655208		0.273842	0.821527	0.198413	0.446481	0.321456	0.353788	0.277778	0.287859	0.660449	0.481919	1.61403	0.517397
	0.192864		0.513556	1.57332	0.656863		0.273842	0.823339	0.198413	0.447098	0.323566	0.353788	0.277778	0.287859	0.66208	0.482664	1.61656	0.517397
	0.192864		0.513556	1.57709	0.658641		0.273842	0.825379	0.198413	0.447098	0.32599	0.353788	0.277778	0.287859	0.663268	0.482664	1.61688	0.517397
	0.192864		0.513556	1.57732	0.659963		0.273842	0.830918	0.198413	0.447098	0.32599	0.353788	0.277778	0.287859	0.664649	0.482759	1.62292	0.518829
	0.192864		0.513765	1.57924	0.663567		0.276316	0.832847	0.198413	0.448957	0.32599	0.353788	0.277778	0.288893	0.664649	0.482759	1.62465	0.519859
	0.192864		0.515251	1.59153	0.663567		0.276316	0.833333	0.198413	0.448957	0.327231	0.354091	0.277778	0.288893	0.665201	0.483724	1.62575	0.521327
	0.192864		0.515873	1.60347	0.664591		0.276316	0.834278	0.198413	0.450045	0.327231	0.354091	0.277778	0.29559	0.665936	0.484387	1.62962	0.521942
	0.192864		0.515873	1.61217	0.664591		0.276316	0.836511	0.198413	0.450045	0.327231	0.354091	0.277778	0.29559	0.665936	0.484387	1.63537	0.521942
	0.192864		0.516821	1.61296	0.664591		0.276316	0.839403	0.198413	0.450045	0.327231	0.354091	0.277778	0.29559	0.665936	0.484387	1.64181	0.521942
	0.192864		0.517397	1.61654	0.666315		0.276703	0.846078	0.198413	0.451741	0.328653	0.354091	0.277778	0.29559	0.665936	0.485349	1.64305	0.523362
	0.192864		0.517397	1.62086	0.668		0.276703	0.846909	0.198413	0.451741	0.328653	0.354091	0.277778	0.29559	0.665936	0.486969	1.64305	0.523362
	0.192864		0.519859	1.62286	0.669473		0.276703	0.848892	0.198413	0.451741	0.328653	0.354091	0.277778	0.29559	0.671662	0.487534	1.65709	0.523362
	0.192864		0.519859	1.62687	0.671025		0.276703	0.85202	0.198413	0.451741	0.328722	0.354931	0.277778	0.29559	0.672891	0.487534	1.65749	0.524179
	0.196905		0.521327	1.63065	0.671662		0.276703	0.853357	0.198413	0.451741	0.328722	0.354931	0.280598	0.29559	0.673435	0.488411	1.65939	0.524179
	0.196905		0.521327	1.64885	0.671662		0.276703	0.854788	0.198413	0.452451	0.328722	0.354931	0.280598	0.29559	0.674161	0.48863	1.66667	0.524179
	0.196905		0.521327	1.6544	0.674161		0.276703	0.859034	0.198413	0.452451	0.328722	0.354931	0.280598	0.29559	0.674161	0.48863	1.67053	0.524179
	0.196905		0.521942	1.65526	0.674161		0.276703	0.861159	0.198413	0.452451	0.328722	0.354931	0.280598	0.29559	0.675294	0.490238	1.67114	0.524179
	0.196905		0.524179	1.66266	0.674161		0.276703	0.863605	0.198413	0.454087	0.328722	0.354931	0.280598	0.29559	0.675294	0.490238	1.67154	0.524864
	0.196905		0.525678	1.66437	0.674603		0.276703	0.871693	0.198413	0.455818	0.328722	0.354931	0.280598	0.29559	0.675769	0.490238	1.67468	0.524864
	0.196905		0.525678	1.66588	0.675769		0.276703	0.878045	0.198413	0.45694	0.328722	0.354931	0.280598	0.29559	0.6762	0.490238	1.67632	0.525678
	0.196905		0.525678	1.66817	0.676335		0.276703	0.878071	0.198413	0.45694	0.328722	0.354931	0.280598	0.29559	0.676335	0.491795	1.68293	0.525678
	0.196905		0.527377	1.67553	0.676335		0.276703	0.878203	0.198413	0.45699	0.33104	0.356007	0.280598	0.29559	0.676335	0.491795	1.68441	0.525678
	0.196905		0.527377	1.67955	0.677498		0.276703	0.879863	0.198413	0.45699	0.333157	0.356007	0.280598	0.29559	0.676335	0.491795	1.68655	0.525678
	0.196905		0.528868	1.68201	0.679942		0.276703	0.88321	0.198413	0.45699	0.333157	0.356007	0.280598	0.298241	0.676866	0.491795	1.69219	0.525678
	0.196905		0.528868	1.68293	0.680842		0.277778	0.886389	0.198413	0.45866	0.333157	0.356007	0.280598	0.298241	0.676866	0.491842	1.69382	0.525678
	0.196905		0.529431	1.68321	0.682131		0.277778	0.890459	0.198413	0.45866	0.33341	0.356007	0.280598	0.298241	0.679256	0.492355	1.69407	0.527377
	0.196905		0.532312	1.68826	0.682724		0.277778	0.891754	0.198413	0.45866	0.33341	0.356307	0.280598	0.2986	0.679942	0.494817	1.69593	0.527377
	0.196905		0.532397	1.694	0.683441		0.277778	0.891754	0.198413	0.45866	0.33341	0.356307	0.280598	0.2986	0.681032	0.494817	1.70208	0.527377
	0.196905		0.533315	1.70819	0.684592		0.277778	0.898339	0.198413	0.45866	0.335512	0.357143	0.280598	0.2986	0.681099	0.494817	1.70578	0.527377
	0.196905		0.533874	1.71766	0.686888		0.277778	0.901737	0.198413	0.460971	0.335512	0.357143	0.280598	0.2986	0.682287	0.494817	1.71004	0.528825
	0.196905		0.533874	1.71766	0.687255		0.277778	0.901957	0.198413	0.460971	0.335512	0.357143	0.280598	0.2986	0.682287	0.494817	1.71104	0.528868
	0.196905		0.533874	1.71883	0.690285		0.277778	0.904901	0.198413	0.460971	0.335831	0.357143	0.280598	0.301225	0.68334	0.494817	1.71415	0.528868
	0.196905		0.533874	1.71885	0.691359		0.277778	0.906439	0.198413	0.462129	0.335831	0.357143	0.280598	0.301225	0.684592	0.495033	1.71721	0.528868
	0.196905		0.533874	1.71893	0.695229		0.277778	0.906439	0.198413	0.462129	0.335831	0.358447	0.280598	0.301225	0.684592	0.495543	1.72882	0.529431
	0.196905		0.534747	1.72636	0.696844		0.277778	0.910921	0.198413	0.462129	0.335831	0.358447	0.280598	0.301225	0.685027	0.495543	1.72999	0.531636
	0.196905		0.534747	1.73564	0.700355		0.277778	0.911433	0.198413	0.463599	0.335831	0.358447	0.280598	0.301225	0.686732	0.496621	1.73364	0.532312
	0.196905		0.537527	1.73623	0.701534		0.277778	0.913209	0.198413	0.463599	0.335831	0.358447	0.280598	0.301225	0.689144	0.497221	1.7427	0.532312
	0.196905		0.539146	1.73855	0.701599		0.277778	0.913561	0.198413	0.463599	0.335831	0.35851	0.280598	0.301225	0.690163	0.498158	1.74449	0.532397
	0.196905		0.541113	1.74943	0.701631		0.277778	0.916143	0.198413	0.463599	0.336718	0.35851	0.281957	0.301225	0.69458	0.49871	1.74755	0.533315
	0.196905		0.542567	1.75133	0.704893		0.277778	0.926902	0.198413	0.463781	0.336718	0.35851	0.281957	0.301225	0.695899	0.49871	1.75762	0.533874
	0.196905		0.542567	1.75133	0.704893		0.277778	0.932977	0.198413	0.465524	0.3381	0.359341	0.281957	0.301225	0.696844	0.499736	1.75793	0.534747
	0.196905		0.543355	1.75323	0.707577		0.280598	0.938629	0.198413	0.465524	0.338167	0.359341	0.281957	0.301225	0.701534	0.499736	1.75862	0.536731
	0.196905		0.543551	1.75371	0.7083		0.280598	0.940419	0.198413	0.466067	0.338167	0.359341	0.281957	0.302213	0.701599	0.501949	1.76522	0.536731
	0.196905		0.547684	1.7584	0.709163		0.280598	0.941881	0.198413	0.468667	0.338167	0.359341	0.286155	0.302213	0.701631	0.50271	1.76593	0.537527
	0.196905		0.547755	1.76903	0.709292		0.280598	0.941978	0.198413	0.468667	0.338167	0.359341	0.286155	0.302213	0.701631	0.50271	1.76685	0.539146
	0.198413		0.549191	1.77003	0.710401		0.280598	0.942927	0.198413	0.468667	0.338167	0.359341	0.286155	0.302213	0.704231	0.50271	1.77214	0.539146
	0.198413		0.550622	1.77397	0.710401		0.280598	0.944863	0.198413	0.469433	0.338167	0.359341	0.286155	0.302213	0.704893	0.504986	1.78263	0.539146
	0.198413		0.550747	1.7762	0.712614		0.280598	0.953016	0.198413	0.475339	0.338167	0.360403	0.286155	0.302213	0.704893	0.504986	1.78555	0.539741
	0.198413		0.551287	1.77844	0.71497		0.280598	0.959793	0.198413	0.475339	0.339048	0.360403	0.286155	0.306059	0.704893	0.505076	1.7872	0.539741
	0.198413		0.551287	1.79339	0.715387		0.280598	0.96016	0.198413	0.475564	0.339048	0.360403	0.286155	0.306059	0.7083	0.505076	1.78813	0.539741
	0.198413		0.552133	1.80201	0.715387		0.280598	0.960302	0.198413	0.476191	0.339048	0.360403	0.287859	0.306408	0.709292	0.506543	1.78813	0.540647
	0.198413		0.552714	1.80483	0.717074		0.280598	0.960302	0.200863	0.477217	0.339048	0.360403	0.287859	0.306408	0.713718	0.506543	1.79026	0.540647
	0.198413		0.555474	1.80777	0.717521		0.280598	0.965209	0.200863	0.477217	0.339048	0.362581	0.287859	0.306408	0.714222	0.510646	1.79516	0.542567
	0.198413		0.556971	1.82345	0.718266		0.280598	0.968774	0.200863	0.477841	0.339048	0.362581	0.287859	0.306408	0.714222	0.510646	1.79828	0.542567
	0.198413		0.556971	1.83329	0.718266		0.280598	0.971603	0.200863	0.480283	0.339048	0.362581	0.287859	0.306408	0.714286	0.512021	1.79869	0.543355
	0.198413		0.559136	1.8402	0.718266		0.280598	0.972642	0.200863	0.48103	0.340421	0.362581	0.288893	0.306408	0.715387	0.512185	1.79906	0.543551
	0.198413		0.559218	1.8447	0.718681		0.280598	0.973309	0.200863	0.48103	0.340421	0.362581	0.288893	0.306408	0.717074	0.512723	1.79954	0.546399
	0.198413		0.559218	1.85603	0.724782		0.280598	0.9744	0.200863	0.481919	0.341362	0.362581	0.288893	0.306408	0.717521	0.513765	1.81001	0.547684
	0.198413		0.560474	1.8621	0.725162		0.280598	0.982308	0.200863	0.482759	0.341362	0.364977	0.288893	0.306408	0.718266	0.513765	1.82798	0.547755
	0.198413		0.560542	1.87163	0.729555		0.280598	0.982968	0.200863	0.483724	0.341362	0.364977	0.288893	0.306408	0.720806	0.515251	1.832	0.547838
	0.198413		0.560542	1.8792	0.729954		0.280598	0.984523	0.200863	0.484387	0.344771	0.364977	0.288893	0.306408	0.720806	0.515251	1.83255	0.549191
	0.198413		0.561196	1.89294	0.732347		0.280598	0.984523	0.200863	0.485349	0.344771	0.364977	0.288893	0.308967	0.724782	0.515251	1.83681	0.549191
	0.198413		0.561196	1.89751	0.735451		0.280598	0.986308	0.200863	0.485349	0.344771	0.364977	0.288893	0.308967	0.725805	0.515251	1.84186	0.549191
	0.198413		0.561945	1.90476	0.736521		0.280598	0.996492	0.200863	0.486969	0.344771	0.365855	0.288893	0.308967	0.726889	0.515251	1.8476	0.550747
	0.198413		0.562067	1.90962	0.736521		0.281957	0.998025	0.200863	0.487534	0.344771	0.365855	0.29559	0.308967	0.726889	0.515251	1.84812	0.550747
	0.198413		0.563466	1.91026	0.736521		0.281957	0.99821	0.200863	0.488411	0.345082	0.365855	0.29559	0.308967	0.73171	0.515251	1.84845	0.551287
	0.198413		0.563466	1.91197	0.737734		0.281957	0.998746	0.202342	0.49002	0.345082	0.365855	0.29559	0.308967	0.734494	0.515873	1.8509	0.551287
	0.198413		0.568168	1.91469	0.737734		0.281957	1.00039	0.202342	0.490238	0.345082	0.365855	0.29559	0.308967	0.735451	0.515873	1.85385	0.552133
	0.198413		0.568168	1.91816	0.738532		0.281957	1.01064	0.202342	0.490238	0.345082	0.365855	0.29559	0.308967	0.735451	0.516776	1.85482	0.552631
	0.198413		0.568988	1.92821	0.739721		0.281957	1.01244	0.202342	0.490846	0.34729	0.365855	0.29559	0.308967	0.735503	0.517397	1.85593	0.552631
	0.198413		0.570853	1.92877	0.739773		0.281957	1.01404	0.202342	0.491795	0.34729	0.367128	0.29559	0.309931	0.738532	0.517397	1.86106	0.552714
	0.198413		0.570853	1.9586	0.742907		0.281957	1.01528	0.202342	0.491795	0.34955	0.367128	0.29559	0.309931	0.739142	0.517397	1.88293	0.552714
	0.198413		0.57231	1.96737	0.742959		0.281957	1.01762	0.202342	0.491842	0.351795	0.371454	0.29559	0.309931	0.739598	0.519859	1.88961	0.552714
	0.198413		0.572977	1.96998	0.745567		0.286155	1.02058	0.202342	0.494817	0.351795	0.371454	0.29559	0.309931	0.741331	0.520344	1.89321	0.553405
	0.198413		0.574536	1.97592	0.746223		0.286155	1.02173	0.202342	0.494817	0.351795	0.371454	0.29559	0.309931	0.74196	0.520344	1.89423	0.553475
	0.198413		0.575719	1.98172	0.747186		0.286155	1.02206	0.202342	0.494817	0.353788	0.371454	0.29559	0.309931	0.742959	0.520344	1.89897	0.554896
	0.198413		0.576343	1.98624	0.748729		0.286155	1.02511	0.202342	0.495033	0.353788	0.371454	0.29559	0.313682	0.745567	0.521942	1.89917	0.555474
	0.198413		0.578633	1.98648	0.749351		0.286155	1.02741	0.202342	0.496621	0.353788	0.371454	0.29559	0.313682	0.746223	0.523362	1.90283	0.555474
	0.198413		0.579952	1.99447	0.75145		0.286155	1.0317	0.202342	0.498158	0.353788	0.371454	0.29559	0.313682	0.749382	0.524179	1.9045	0.555474
	0.198413		0.581309	2.02093	0.752264		0.286155	1.03399	0.202342	0.49871	0.354091	0.371454	0.298241	0.31746	0.751338	0.524179	1.91325	0.555474
	0.198413		0.582583	2.04759	0.753573		0.286155	1.03904	0.202342	0.499568	0.354091	0.371454	0.298241	0.31746	0.75145	0.524339	1.91397	0.555556
	0.198413		0.582583	2.07549	0.754587		0.286155	1.04045	0.202342	0.50271	0.354091	0.373281	0.298241	0.31746	0.752923	0.524339	1.91861	0.556971
	0.198413		0.5827	2.07991	0.754587		0.286155	1.04584	0.202342	0.502923	0.354091	0.373281	0.298241	0.31746	0.755994	0.525678	1.92237	0.556971
	0.198413		0.583933	2.09154	0.756559		0.286155	1.04642	0.202342	0.502923	0.354091	0.373281	0.298241	0.31746	0.758134	0.525678	1.92328	0.559136
	0.198413		0.585906	2.09957	0.757034		0.286155	1.04736	0.202342	0.505076	0.354091	0.373281	0.298241	0.318662	0.760851	0.525678	1.93274	0.559218
	0.198413		0.58717	2.12952	0.75771		0.286155	1.04943	0.202342	0.506543	0.354091	0.373281	0.2986	0.318662	0.761796	0.525678	1.94194	0.559218
	0.198413		0.587964	2.13077	0.75771		0.287859	1.04943	0.202342	0.508184	0.354931	0.373506	0.2986	0.318662	0.763309	0.527377	1.94752	0.560474
	0.198413		0.587964	2.13847	0.758134		0.287859	1.04973	0.202342	0.508184	0.354931	0.373506	0.2986	0.318662	0.763309	0.527377	1.96129	0.560474
	0.198413		0.587964	2.14279	0.760851		0.287859	1.04986	0.202342	0.509146	0.354931	0.373506	0.2986	0.318662	0.76381	0.527377	1.96402	0.560474
	0.198413		0.588081	2.14518	0.762277		0.287859	1.0518	0.202342	0.509146	0.354931	0.373567	0.2986	0.318662	0.76531	0.528868	1.97078	0.561196
	0.198413		0.589923	2.15969	0.76386		0.287859	1.0533	0.202342	0.510646	0.354931	0.373567	0.2986	0.318662	0.766008	0.529431	1.97329	0.561196
	0.198413		0.590714	2.16225	0.76472		0.287859	1.05663	0.202342	0.512185	0.356007	0.373567	0.2986	0.318662	0.766008	0.529431	1.97917	0.561196
	0.198413		0.591968	2.16423	0.766008		0.287859	1.05663	0.202342	0.513556	0.356007	0.373567	0.2986	0.319931	0.77113	0.529431	1.98135	0.561877
	0.198413		0.59251	2.17435	0.768031		0.287859	1.05663	0.202342	0.513765	0.356007	0.373567	0.2986	0.319931	0.77113	0.530153	1.98166	0.561945
	0.198413		0.594622	2.18049	0.770109		0.287859	1.06445	0.202342	0.515251	0.356007	0.373567	0.2986	0.319931	0.779226	0.531636	1.98452	0.561945
	0.198413		0.595238	2.19247	0.775174		0.287859	1.0674	0.202342	0.515873	0.356007	0.373567	0.2986	0.319931	0.780589	0.532312	1.99226	0.561945
	0.198413		0.595238	2.21475	0.778245		0.287859	1.07105	0.202342	0.515873	0.356007	0.374364	0.2986	0.319931	0.781655	0.532312	1.99487	0.562067
	0.198413		0.595238	2.21648	0.782252		0.287859	1.07109	0.208556	0.516821	0.356307	0.374364	0.2986	0.319931	0.782252	0.532312	2.00535	0.563466
	0.198413		0.596021	2.23652	0.785159		0.287859	1.07143	0.208556	0.517397	0.356307	0.375669	0.2986	0.319931	0.784155	0.533315	2.00714	0.563466
	0.198413		0.59606	2.24406	0.787268		0.288893	1.07189	0.208556	0.517397	0.357143	0.375669	0.301225	0.319931	0.784155	0.533874	2.01804	0.563466
	0.198413		0.598517	2.24921	0.790041		0.288893	1.07534	0.208556	0.518829	0.357143	0.375669	0.301225	0.319931	0.785121	0.533874	2.01931	0.563914
	0.198413		0.599117	2.27417	0.790292		0.288893	1.07549	0.208556	0.518829	0.357143	0.375669	0.301225	0.319931	0.787268	0.534747	2.0287	0.563914
	0.198413		0.600009	2.27856	0.790669		0.288893	1.07826	0.208556	0.519859	0.357143	0.375669	0.301225	0.319931	0.787268	0.534747	2.02899	0.563914
	0.198413		0.600506	2.28871	0.792196		0.288893	1.08118	0.208556	0.521327	0.357143	0.375669	0.301225	0.319931	0.789044	0.534747	2.03548	0.563995
[truncated: 2,758 more rows]
