# Supplementary material for: Dynamic localization of SPO11-1 and conformational changes of meiotic axial elements during recombination initiation of maize meiosis
Source: PLoS Genet. 2020 Apr 20;16(4):e1007881. doi: 10.1371/journal.pgen.1007881 (PMC7192515; doi:10.1371/journal.pgen.1007881)
Supplement: S6 Table — (XLSX) [file pgen.1007881.s028.xlsx]

## Sheet: Table S6
Table S6. Total length of chromosome axes during early meiosis in WT and spo11-1 mutant meiocytes
Samples	WT					spo11-1-Δ03
Stage	Lep	Late Lep	Zygotene	Late Zygo	Pachytene	Lep	Late Lep	Zygotene	Late Zygo	Pachy-like
AE length per cell (µm) a	3677.95	3474.84	2239.47	1288.56	533.382	4447.18	4372.03	3495.18	2609.61	1026.25
	3906.68	2384.33	1864.22	1392.44	553.502	4370.2	4356.36	3307.39	2396.79	1048.96
	4016.23	2312.08	1416.64	1381.6	645.462	4346.05	4245.68	3300.29	2392.38	1057.52
	4176.92	2557.24	1852.88	1097.54	687.135	4295.74	4239.94	3282.36	2379.01	1002.07
	3793.66	2474.51	2129.62	982.799	621.958	4243.36	4239.39	3236.22	2333.33	864.89
	3854.25	3046.36	2067.65	825.749		4201.63	4169.31	3217.04	2136.89	904.704
	4218.38	2572.16	2317.48	1030.25		4170.45	4166.54	3212.82	2053.86	1420.51
		2561.34	2195.49			4146.64	4127.97	3174.52	2036.75
		2890.28	2174.73			4016.41	4081.94	3122.64	2026.07
		2659.74	2509.84			3986.41	4076.91	3100.87	2009.15
		3332.88	2266.77			3952.5	4009.82	3090.57	1971.27
		3034.61	1079.46				3913.06	3075.25	1890.18
		2950.07	1484.25				3878.79	3059.58	1873.87
		2918.93					3873.29	3052.75	1714.59
		3092.66					3862.73	3042.89	1606.35
		2931.5					3855.79	2992.65	1486.06
							3821.68	2968.97
							3797.17	2968.55
							3742.32	2961.39
							3688.4	2946.94
							3674.63	2930.79
							3621.79	2872.89
							3450.21	2859.62
							3336.11	2845.58
								2722.77
								2576.45
								2552.72
Average length	3949.15	2824.6	1969.12	1142.71	608.288	4197.87	3941.74	3035.91	2057.26	1046.42
SD	198.914	336.399	414.401	216.575	64.0274	163.311	275.916	217.308	309.67	180.501
n	7	16	13	7	5	11	24	27	16	7
T test b		p=0.0105, Not significant
			p<0.0001, **** significant
				p<0.0001, **** significant
					p<0.0001, **** significant
						p=0.0004, *** significant
a The total axis length per cell was measured from 3D-stack images using ImageJ (Fig S11)
b Two-tailed T test, P < 0.01
