# Supplementary material for: Dynamic localization of SPO11-1 and conformational changes of meiotic axial elements during recombination initiation of maize meiosis
Source: PLoS Genet. 2020 Apr 20;16(4):e1007881. doi: 10.1371/journal.pgen.1007881 (PMC7192515; doi:10.1371/journal.pgen.1007881)
Supplement: S7 Table — (XLSX) [file pgen.1007881.s029.xlsx]

## Sheet: Table S7
Table. S7. Primers used in this study
Afd1	RW315	5’- TTATGCAGCTCTGGAAGGACT
	OH61	5’- GACTTCCAGGAGTAACACT ATGGTCACTGT
PhyC	AR105	5’- GTCATGCAAGGCATTCCTTTGGGCAAG
	AR106	5’- GCTGCTGAGCTGGGCGACCGGGAACTC
Spo11-1	AR101	5’- CAAACTTGTTGCGTGTCCC
(3’)	AR102	5’- AAGGAAATGGAATTTGCGG
Spo11-1	AR103	5’- CTCCTCCGCAGGATCAAAGGGCTT
(5’)	AR104	5’- TGGCACGGTCAACAACTGCTACTT
Spo11-1a	SPO11_αF	5’- CCCATGTGCCTGCAGCT
	SPO11_αR	5’- TGTGGAGCAGAGAGAGGACGT
Spo11-1b	SPO11_βF	5’- CGCTCCCGGGATCATCT
	SPO11_βR	5’- TGAAAATTGTTCGAGGGATGTG
Cyanase	cyanaseF	5’- GCTGGTGAGGAGGAGAAACA
	cyanaseR	5’- CAGCAATCATGCCAGGTAGA
